# Supplementary material for: Methyl 2-(2,2-dimethyl-3a,6a-di­hydro­furo[3,2-d][1,3]dioxol-5-yl)-4-oxo-4H-chromene-3-carboxyl­ate
Source: Acta Crystallogr Sect E Struct Rep Online. 2013 Jul 24;69(Pt 8):o1310. doi: 10.1107/S1600536813019648 (PMC3793797; doi:10.1107/S1600536813019648)
Supplement: Supplementary file 1 [file e-69-o1310-sup1.cif]

##############################################################################
#                                                                            #
# This CIF contains the data in a paper accepted for publication in          #
# Acta Crystallographica Section E. It conforms to the requirements of       #
# Notes for Authors for Acta Crystallographica Section E, and has been       #
# peer reviewed under the auspices of the IUCr Commission on Journals.       #
#                                                                            #
# Full details of the Crystallographic Information File format               #
# are given in the paper "The Crystallographic Information File (CIF):       #
# a New Standard Archive File for Crystallography" by S. R. Hall, F. H.      #
# Allen and I. D. Brown [Acta Cryst. (1991), A47, 655-685].                  #
#                                                                            #
# The current version of the core CIF dictionary is obtainable from          #
# ftp://ftp.iucr.org/pub/cif_core.dic.                                       #
#                                                                            #
# Software is freely available for graphical display of the structure(s)     #
# in this CIF. For information consult the CIF software page                 #
# http://www.iucr.org/resources/cif/software.                                #
#                                                                            #
# This file may be used for bona fide research purposes within the           #
# scientific community so long as proper attribution is given to the journal # 
# article from which it was obtained.                                        #
#                                                                            #
##############################################################################
data_global
_audit_creation_method     SHELXL-97
_journal_date_recd_electronic     2013-07-11
_journal_date_accepted     2013-07-16
_journal_name_full     'Acta Crystallographica, Section E'
_journal_year     2013
_journal_volume     69
_journal_issue      8
_journal_page_first     o1310
_journal_page_last     o1310
_journal_paper_category     QO
_journal_paper_doi     10.1107/S1600536813019648
_journal_coeditor_code     SU2622
_publ_contact_author_name     'Devadasan Velmurugan'
_publ_contact_author_address
;  CAS in Crystallography and Biophysics
   University of Madras
   Maraimalai Campus (Guindy Campus)
   Chennai 600 025
   India
;
_publ_contact_author_email     shirai2011@gmail.com
_publ_contact_author_fax     '044 091 2499 3057'
_publ_contact_author_phone     '044 091 24484170'
_publ_section_title
;\
Methyl
2-(2,2-dimethyl-3a,6a-dihydrofuro[3,2-<i>d</i>][1,3]dioxol-5-yl)-4-oxo-\
4<i>H</i>-chromene-3-carboxylate
;
loop_
    _publ_author_name
    _publ_author_address
    'Zeenat Fatima'
;
    Centre of Advanced Study in Crystallography and Biophysics
    University of Madras
    Guindy Campus
    Chennai 600 025
    India
;
    'Thothadri Srinivasan'
;
    Centre of Advanced Study in Crystallography and Biophysics
    University of Madras
    Guindy Campus
    Chennai 600 025
    India
;
    'Jonnalagadda Naga Siva Rao'
;
    Department of Organic Chemistry
    University of Madras
    Guindy Campus
    Chennai 600 025
    India
;
    'Raghavachary Raghunathan'
;
    Department of Organic Chemistry
    University of Madras
    Guindy Campus
    Chennai 600 025
    India
;
    'Devadasan Velmurugan'
;
    Centre of Advanced Study in Crystallography and Biophysics
    University of Madras
    Guindy Campus
    Chennai 600 025
    India
;
data_I
_audit_creation_method     SHELXL-97
_chemical_name_systematic
;\
Methyl 2-(2,2-dimethyl-3a,6a-dihydrofuro[3,2-<i>d</i>][1,3]dioxol-5-yl)-4-\
oxo-4<i>H</i>-chromene-3-carboxylate
;
_chemical_name_common     ?
_chemical_formula_moiety     'C18 H16 O7'
_chemical_formula_sum     'C18 H16 O7'
_chemical_formula_iupac     'C18 H16 O7'
_chemical_formula_weight     344.31
_chemical_melting_point     ?
_symmetry_cell_setting     orthorhombic
_symmetry_space_group_name_H-M     'P 21 21 21'
_symmetry_space_group_name_Hall     'P 2ac 2ab'
loop_
    _symmetry_equiv_pos_as_xyz
    'x, y, z'
    '-x+1/2, -y, z+1/2'
    'x+1/2, -y+1/2, -z'
    '-x, y+1/2, -z+1/2'
_cell_length_a     6.8875(3)
_cell_length_b     15.4958(6)
_cell_length_c     15.9035(6)
_cell_angle_alpha     90.00
_cell_angle_beta     90.00
_cell_angle_gamma     90.00
_cell_volume     1697.34(12)
_cell_formula_units_Z     4
_cell_measurement_reflns_used     4131
_cell_measurement_theta_min     1.83
_cell_measurement_theta_max     28.33
_cell_measurement_temperature     293(2)
_exptl_crystal_description     block
_exptl_crystal_colour     colourless
_exptl_crystal_size_max     0.30
_exptl_crystal_size_mid     0.25
_exptl_crystal_size_min     0.20
_exptl_crystal_density_diffrn     1.347
_exptl_crystal_density_meas     ?
_exptl_crystal_density_method     'not measured'
_exptl_crystal_F_000     720
_exptl_absorpt_coefficient_mu     0.105
_exptl_absorpt_correction_type     multi-scan
_exptl_absorpt_process_details     '(<i>SADABS</i>; Bruker, 2008)'
_exptl_absorpt_correction_T_min     0.9693
_exptl_absorpt_correction_T_max     0.9794
_exptl_special_details     ?
_diffrn_ambient_temperature     293(2)
_diffrn_radiation_type     MoK\a
_diffrn_radiation_wavelength     0.71073
_diffrn_radiation_source     'fine-focus sealed tube'
_diffrn_radiation_monochromator     graphite
_diffrn_measurement_device_type     'Bruker SMART APEXII area-detector'
_diffrn_measurement_method     '\w and \f scans'
_diffrn_detector_area_resol_mean     ?
_diffrn_reflns_number     9565
_diffrn_reflns_av_R_equivalents     0.0213
_diffrn_reflns_av_sigmaI/netI     0.0298
_diffrn_reflns_theta_min     1.83
_diffrn_reflns_theta_max     28.33
_diffrn_reflns_theta_full     28.33
_diffrn_measured_fraction_theta_max     0.998
_diffrn_measured_fraction_theta_full     0.998
_diffrn_reflns_limit_h_min     -9
_diffrn_reflns_limit_h_max     9
_diffrn_reflns_limit_k_min     -20
_diffrn_reflns_limit_k_max     14
_diffrn_reflns_limit_l_min     -14
_diffrn_reflns_limit_l_max     21
_diffrn_standards_number     ?
_diffrn_standards_interval_count     ?
_diffrn_standards_interval_time     ?
_diffrn_standards_decay_%     ?
_refine_special_details
;
Refinement of <i>F</i>^2^ against ALL reflections. The weighted <i>R</i>-factor
<i>wR</i> and goodness of fit <i>S</i> are based on <i>F</i>^2^, conventional
<i>R</i>-factors <i>R</i> are based on <i>F</i>, with <i>F</i> set to zero for
negative <i>F</i>^2^. The threshold expression of <i>F</i>^2^ >
\s(<i>F</i>^2^) is used only for calculating <i>R</i>-factors(gt) <i>etc</i>.
and is not relevant to the choice of reflections for refinement.
<i>R</i>-factors based on <i>F</i>^2^ are statistically about twice as large
as those based on <i>F</i>, and <i>R</i>- factors based on ALL data will be
even larger.
;
_reflns_number_total     4131
_reflns_number_gt     2983
_reflns_threshold_expression     I>2sigma(I)
_refine_ls_structure_factor_coef     Fsqd
_refine_ls_matrix_type     full
_refine_ls_R_factor_all     0.0627
_refine_ls_R_factor_gt     0.0412
_refine_ls_wR_factor_gt     0.0976
_refine_ls_wR_factor_ref     0.1083
_refine_ls_goodness_of_fit_ref     1.034
_refine_ls_restrained_S_all     1.045
_refine_ls_number_reflns     4131
_refine_ls_number_parameters     267
_refine_ls_number_restraints     99
_refine_ls_hydrogen_treatment     constr
_refine_ls_weighting_scheme     calc
_refine_ls_weighting_details
         'calc w=1/[\s^2^(Fo^2^)+(0.0575P)^2^+0.0367P] where P=(Fo^2^+2Fc^2^)/3'
_atom_sites_solution_hydrogens     geom
_atom_sites_solution_primary     direct
_atom_sites_solution_secondary     difmap
_refine_ls_shift/su_max     0.000
_refine_ls_shift/su_mean     0.000
_refine_diff_density_max     0.180
_refine_diff_density_min     -0.188
_refine_ls_extinction_method     none
_refine_ls_extinction_coef     ?
loop_
    _atom_type_symbol
    _atom_type_description
    _atom_type_scat_dispersion_real
    _atom_type_scat_dispersion_imag
    _atom_type_scat_source
    'C' 'C' 0.0033 0.0016
                         'International Tables Vol C Tables 4.2.6.8 and 6.1.1.4'
    'H' 'H' 0.0000 0.0000
                         'International Tables Vol C Tables 4.2.6.8 and 6.1.1.4'
    'O' 'O' 0.0106 0.0060
                         'International Tables Vol C Tables 4.2.6.8 and 6.1.1.4'
_computing_data_collection     'APEX2 (Bruker, 2008)'
_computing_cell_refinement     'SAINT (Bruker, 2008)'
_computing_data_reduction     'SAINT (Bruker, 2008)'
_computing_structure_solution     'SHELXS97 (Sheldrick, 2008)'
_computing_structure_refinement     'SHELXL97 (Sheldrick, 2008)'
_computing_molecular_graphics     'ORTEP-3 for Windows (Farrugia, 2012)'
_computing_publication_material
                            'SHELXL97 (Sheldrick, 2008) and PLATON (Spek, 2009)'
loop_
    _atom_site_type_symbol
    _atom_site_label
    _atom_site_fract_x
    _atom_site_fract_y
    _atom_site_fract_z
    _atom_site_U_iso_or_equiv
    _atom_site_adp_type
    _atom_site_calc_flag
    _atom_site_refinement_flags
    _atom_site_occupancy
    _atom_site_symmetry_multiplicity
    _atom_site_disorder_assembly
    _atom_site_disorder_group
    C C1 0.6753(3) 0.14269(11) 0.41547(11) 0.0497(4) Uani d . 1 1 A .
    C C2 0.6727(3) 0.20723(11) 0.48234(11) 0.0476(4) Uani d . 1 1 . .
    C C3 0.6773(3) 0.18438(14) 0.56749(12) 0.0627(5) Uani d . 1 1 . .
    H H3 0.6789 0.1265 0.5829 0.075 Uiso calc R 1 1 . .
    C C4 0.6797(3) 0.24736(17) 0.62848(13) 0.0720(6) Uani d . 1 1 . .
    H H4 0.6828 0.2316 0.6849 0.086 Uiso calc R 1 1 . .
    C C5 0.6775(3) 0.33337(15) 0.60685(13) 0.0666(5) Uani d . 1 1 . .
    H H5 0.6799 0.3754 0.6486 0.080 Uiso calc R 1 1 . .
    C C6 0.6719(3) 0.35725(13) 0.52421(12) 0.0595(5) Uani d . 1 1 . .
    H H6 0.6703 0.4153 0.5095 0.071 Uiso calc R 1 1 . .
    C C7 0.6686(3) 0.29417(11) 0.46269(10) 0.0456(4) Uani d . 1 1 A .
    C C8 0.6653(2) 0.26426(9) 0.31685(10) 0.0425(4) Uani d . 1 1 A .
    C C9 0.6757(3) 0.17837(10) 0.32992(11) 0.0449(4) Uani d D 1 1 . .
    C C12 0.6554(3) 0.30873(10) 0.23675(10) 0.0449(4) Uani d . 1 1 . .
    C C13 0.6472(3) 0.39241(11) 0.22124(11) 0.0520(4) Uani d . 1 1 A .
    H H13 0.6440 0.4357 0.2617 0.062 Uiso calc R 1 1 . .
    C C14 0.6441(3) 0.40610(11) 0.12871(12) 0.0563(5) Uani d . 1 1 . .
    H H14 0.5286 0.4381 0.1108 0.068 Uiso calc R 1 1 A .
    C C15 0.6451(3) 0.31385(11) 0.09405(11) 0.0545(4) Uani d . 1 1 A .
    H H15 0.5272 0.3025 0.0614 0.065 Uiso calc R 1 1 . .
    C C16 0.9405(3) 0.37635(12) 0.06399(13) 0.0614(5) Uani d . 1 1 . .
    C C17 1.0874(4) 0.34751(18) 0.12818(18) 0.0877(8) Uani d . 1 1 A .
    H H17A 1.1695 0.3952 0.1430 0.132 Uiso calc R 1 1 . .
    H H17B 1.1650 0.3018 0.1051 0.132 Uiso calc R 1 1 . .
    H H17C 1.0214 0.3271 0.1775 0.132 Uiso calc R 1 1 . .
    C C18 1.0317(5) 0.40685(17) -0.01674(15) 0.0937(9) Uani d . 1 1 A .
    H H18A 0.9318 0.4186 -0.0573 0.141 Uiso calc R 1 1 . .
    H H18B 1.1166 0.3629 -0.0381 0.141 Uiso calc R 1 1 . .
    H H18C 1.1048 0.4585 -0.0063 0.141 Uiso calc R 1 1 . .
    O O1 0.6772(2) 0.06461(8) 0.42838(9) 0.0699(4) Uani d . 1 1 . .
    O O2 0.66072(19) 0.32230(7) 0.38098(7) 0.0491(3) Uani d . 1 1 . .
    O O5 0.6553(2) 0.25723(7) 0.16682(7) 0.0544(3) Uani d . 1 1 A .
    O O6 0.8081(2) 0.30677(8) 0.04404(8) 0.0618(4) Uani d . 1 1 A .
    O O7 0.8187(2) 0.44315(7) 0.09562(8) 0.0653(4) Uani d . 1 1 A .
    O O3 0.5952(18) 0.0645(6) 0.2327(6) 0.081(2) Uani d PDU 0.508(18) 1 A 1
    O O4 0.8963(12) 0.1191(6) 0.2314(5) 0.0710(16) Uani d PDU 0.508(18) 1 A 1
    C C10 0.7106(15) 0.1130(7) 0.2611(7) 0.0565(18) Uani d PDU 0.508(18) 1 A 1
    C C11 0.9518(18) 0.0578(9) 0.1669(7) 0.108(3) Uani d PDU 0.508(18) 1 A 1
    H H11A 0.9967 0.0056 0.1929 0.163 Uiso calc PR 0.508(18) 1 A 1
    H H11B 1.0539 0.0820 0.1332 0.163 Uiso calc PR 0.508(18) 1 A 1
    H H11C 0.8417 0.0453 0.1320 0.163 Uiso calc PR 0.508(18) 1 A 1
    O O3' 0.5216(14) 0.0826(5) 0.2331(6) 0.0666(17) Uani d PDU 0.492(18) 1 A 2
    O O4' 0.8513(16) 0.0905(6) 0.2447(5) 0.0742(17) Uani d PDU 0.492(18) 1 A 2
    C C10' 0.6656(16) 0.1144(8) 0.2596(7) 0.061(2) Uani d PDU 0.492(18) 1 A 2
    C C11' 0.867(2) 0.0196(8) 0.1862(6) 0.105(4) Uani d PDU 0.492(18) 1 A 2
    H H11D 0.8325 -0.0332 0.2140 0.158 Uiso calc PR 0.492(18) 1 A 2
    H H11E 0.9983 0.0157 0.1661 0.158 Uiso calc PR 0.492(18) 1 A 2
    H H11F 0.7812 0.0291 0.1396 0.158 Uiso calc PR 0.492(18) 1 A 2
loop_
    _atom_site_aniso_label
    _atom_site_aniso_U_11
    _atom_site_aniso_U_22
    _atom_site_aniso_U_33
    _atom_site_aniso_U_12
    _atom_site_aniso_U_13
    _atom_site_aniso_U_23
    C1 0.0482(9) 0.0419(9) 0.0589(10) -0.0049(8) -0.0052(9) 0.0058(8)
    C2 0.0378(8) 0.0541(10) 0.0508(9) -0.0047(8) 0.0026(8) 0.0037(8)
    C3 0.0542(11) 0.0733(13) 0.0606(12) -0.0067(11) -0.0008(10) 0.0108(10)
    C4 0.0567(12) 0.1145(19) 0.0448(10) -0.0050(14) 0.0063(10) 0.0005(11)
    C5 0.0576(11) 0.0838(15) 0.0584(11) -0.0008(11) 0.0093(11) -0.0180(10)
    C6 0.0542(10) 0.0625(11) 0.0618(11) 0.0016(10) 0.0070(10) -0.0129(9)
    C7 0.0377(8) 0.0492(9) 0.0500(9) -0.0010(8) 0.0055(8) -0.0024(7)
    C8 0.0407(8) 0.0360(8) 0.0507(9) -0.0020(7) 0.0028(8) -0.0020(7)
    C9 0.0480(8) 0.0358(8) 0.0508(9) -0.0021(8) -0.0031(9) -0.0011(7)
    C12 0.0442(9) 0.0389(8) 0.0515(9) -0.0010(7) 0.0049(8) -0.0015(7)
    C13 0.0616(11) 0.0377(8) 0.0568(10) 0.0088(8) 0.0132(9) 0.0027(7)
    C14 0.0591(11) 0.0453(9) 0.0643(11) 0.0097(9) 0.0072(9) 0.0115(8)
    C15 0.0566(11) 0.0554(10) 0.0515(10) -0.0042(9) -0.0036(9) 0.0078(8)
    C16 0.0721(13) 0.0455(10) 0.0665(12) -0.0116(9) 0.0215(11) -0.0097(9)
    C17 0.0602(13) 0.0983(18) 0.1045(19) -0.0049(13) 0.0050(14) -0.0084(16)
    C18 0.130(2) 0.0729(14) 0.0783(16) -0.0319(15) 0.0492(15) -0.0167(13)
    O1 0.0924(10) 0.0408(7) 0.0765(9) -0.0053(7) -0.0154(9) 0.0126(6)
    O2 0.0601(7) 0.0378(5) 0.0495(6) 0.0006(6) 0.0059(6) -0.0029(5)
    O5 0.0746(9) 0.0394(6) 0.0491(7) -0.0077(6) -0.0002(6) 0.0004(5)
    O6 0.0768(9) 0.0494(7) 0.0592(7) -0.0103(7) 0.0143(7) -0.0078(6)
    O7 0.0865(10) 0.0385(6) 0.0709(8) -0.0073(7) 0.0242(8) -0.0005(6)
    O3 0.110(5) 0.047(3) 0.087(3) -0.023(3) -0.030(4) -0.002(2)
    O4 0.081(3) 0.064(3) 0.068(3) 0.025(3) -0.010(2) -0.017(3)
    C10 0.081(4) 0.031(3) 0.057(3) 0.002(3) -0.029(3) -0.002(3)
    C11 0.126(7) 0.109(7) 0.090(5) 0.048(5) -0.009(4) -0.041(5)
    O3' 0.087(4) 0.047(3) 0.066(2) -0.015(3) -0.022(3) -0.003(2)
    O4' 0.097(4) 0.056(3) 0.069(3) 0.031(3) -0.013(3) -0.020(2)
    C10' 0.087(4) 0.037(3) 0.058(3) 0.008(3) -0.013(3) 0.005(3)
    C11' 0.151(9) 0.094(6) 0.072(4) 0.060(5) -0.021(5) -0.039(4)
_geom_special_details
;
All e.s.d.'s (except the e.s.d. in the dihedral angle between two l.s. planes)
are estimated using the full covariance matrix. The cell e.s.d.'s are taken
into account individually in the estimation of e.s.d.'s in distances, angles
and torsion angles; correlations between e.s.d.'s in cell parameters are only
used when they are defined by crystal symmetry. An approximate (isotropic)
treatment of cell e.s.d.'s is used for estimating e.s.d.'s involving l.s.
planes.
;
loop_
    _geom_bond_atom_site_label_1
    _geom_bond_atom_site_label_2
    _geom_bond_site_symmetry_2
    _geom_bond_distance
    _geom_bond_publ_flag
    C1 O1 . 1.227(2) ?
    C1 C2 . 1.460(2) ?
    C1 C9 . 1.469(2) ?
    C2 C7 . 1.383(2) ?
    C2 C3 . 1.400(3) ?
    C3 C4 . 1.376(3) ?
    C3 H3 . 0.9300 ?
    C4 C5 . 1.377(3) ?
    C4 H4 . 0.9300 ?
    C5 C6 . 1.366(3) ?
    C5 H5 . 0.9300 ?
    C6 C7 . 1.383(2) ?
    C6 H6 . 0.9300 ?
    C7 O2 . 1.372(2) ?
    C8 C9 . 1.349(2) ?
    C8 O2 . 1.3602(19) ?
    C8 C12 . 1.450(2) ?
    C9 C10' . 1.496(6) ?
    C9 C10 . 1.511(5) ?
    C12 C13 . 1.321(2) ?
    C12 O5 . 1.3689(19) ?
    C13 C14 . 1.487(3) ?
    C13 H13 . 0.9300 ?
    C14 O7 . 1.433(2) ?
    C14 C15 . 1.532(3) ?
    C14 H14 . 0.9800 ?
    C15 O6 . 1.381(2) ?
    C15 O5 . 1.454(2) ?
    C15 H15 . 0.9800 ?
    C16 O7 . 1.424(2) ?
    C16 O6 . 1.447(2) ?
    C16 C17 . 1.505(3) ?
    C16 C18 . 1.505(3) ?
    C17 H17A . 0.9600 ?
    C17 H17B . 0.9600 ?
    C17 H17C . 0.9600 ?
    C18 H18A . 0.9600 ?
    C18 H18B . 0.9600 ?
    C18 H18C . 0.9600 ?
    O3 C10 . 1.183(7) ?
    O4 C10 . 1.366(7) ?
    O4 C11 . 1.449(7) ?
    C11 H11A . 0.9600 ?
    C11 H11B . 0.9600 ?
    C11 H11C . 0.9600 ?
    O3' C10' . 1.185(7) ?
    O4' C10' . 1.353(7) ?
    O4' C11' . 1.444(7) ?
    C11' H11D . 0.9600 ?
    C11' H11E . 0.9600 ?
    C11' H11F . 0.9600 ?
loop_
    _geom_angle_atom_site_label_1
    _geom_angle_atom_site_label_2
    _geom_angle_atom_site_label_3
    _geom_angle_site_symmetry_1
    _geom_angle_site_symmetry_3
    _geom_angle
    _geom_angle_publ_flag
    O1 C1 C2 . . 123.62(16) ?
    O1 C1 C9 . . 121.75(16) ?
    C2 C1 C9 . . 114.64(14) ?
    C7 C2 C3 . . 117.73(17) ?
    C7 C2 C1 . . 120.20(16) ?
    C3 C2 C1 . . 122.07(17) ?
    C4 C3 C2 . . 120.18(19) ?
    C4 C3 H3 . . 119.9 ?
    C2 C3 H3 . . 119.9 ?
    C3 C4 C5 . . 120.69(19) ?
    C3 C4 H4 . . 119.7 ?
    C5 C4 H4 . . 119.7 ?
    C6 C5 C4 . . 120.20(19) ?
    C6 C5 H5 . . 119.9 ?
    C4 C5 H5 . . 119.9 ?
    C5 C6 C7 . . 119.3(2) ?
    C5 C6 H6 . . 120.3 ?
    C7 C6 H6 . . 120.3 ?
    O2 C7 C6 . . 116.50(16) ?
    O2 C7 C2 . . 121.61(15) ?
    C6 C7 C2 . . 121.88(17) ?
    C9 C8 O2 . . 122.55(15) ?
    C9 C8 C12 . . 127.36(14) ?
    O2 C8 C12 . . 110.09(12) ?
    C8 C9 C1 . . 120.94(15) ?
    C8 C9 C10' . . 122.4(6) ?
    C1 C9 C10' . . 116.3(6) ?
    C8 C9 C10 . . 123.9(6) ?
    C1 C9 C10 . . 114.8(6) ?
    C10' C9 C10 . . 11.9(6) ?
    C13 C12 O5 . . 114.86(15) ?
    C13 C12 C8 . . 129.24(15) ?
    O5 C12 C8 . . 115.90(12) ?
    C12 C13 C14 . . 108.99(15) ?
    C12 C13 H13 . . 125.5 ?
    C14 C13 H13 . . 125.5 ?
    O7 C14 C13 . . 114.10(17) ?
    O7 C14 C15 . . 103.77(14) ?
    C13 C14 C15 . . 102.88(14) ?
    O7 C14 H14 . . 111.8 ?
    C13 C14 H14 . . 111.8 ?
    C15 C14 H14 . . 111.8 ?
    O6 C15 O5 . . 111.78(15) ?
    O6 C15 C14 . . 106.56(14) ?
    O5 C15 C14 . . 106.08(14) ?
    O6 C15 H15 . . 110.8 ?
    O5 C15 H15 . . 110.8 ?
    C14 C15 H15 . . 110.8 ?
    O7 C16 O6 . . 104.35(16) ?
    O7 C16 C17 . . 111.85(17) ?
    O6 C16 C17 . . 110.54(17) ?
    O7 C16 C18 . . 108.59(18) ?
    O6 C16 C18 . . 108.04(17) ?
    C17 C16 C18 . . 113.0(2) ?
    C16 C17 H17A . . 109.5 ?
    C16 C17 H17B . . 109.5 ?
    H17A C17 H17B . . 109.5 ?
    C16 C17 H17C . . 109.5 ?
    H17A C17 H17C . . 109.5 ?
    H17B C17 H17C . . 109.5 ?
    C16 C18 H18A . . 109.5 ?
    C16 C18 H18B . . 109.5 ?
    H18A C18 H18B . . 109.5 ?
    C16 C18 H18C . . 109.5 ?
    H18A C18 H18C . . 109.5 ?
    H18B C18 H18C . . 109.5 ?
    C8 O2 C7 . . 119.96(12) ?
    C12 O5 C15 . . 107.15(12) ?
    C15 O6 C16 . . 109.09(13) ?
    C16 O7 C14 . . 109.45(12) ?
    C10 O4 C11 . . 116.5(6) ?
    O3 C10 O4 . . 122.8(7) ?
    O3 C10 C9 . . 126.5(8) ?
    O4 C10 C9 . . 110.6(6) ?
    C10' O4' C11' . . 113.1(7) ?
    O3' C10' O4' . . 128.0(7) ?
    O3' C10' C9 . . 125.5(8) ?
    O4' C10' C9 . . 105.6(6) ?
    O4' C11' H11D . . 109.5 ?
    O4' C11' H11E . . 109.5 ?
    H11D C11' H11E . . 109.5 ?
    O4' C11' H11F . . 109.5 ?
    H11D C11' H11F . . 109.5 ?
    H11E C11' H11F . . 109.5 ?
loop_
    _geom_torsion_atom_site_label_1
    _geom_torsion_atom_site_label_2
    _geom_torsion_atom_site_label_3
    _geom_torsion_atom_site_label_4
    _geom_torsion_site_symmetry_1
    _geom_torsion_site_symmetry_2
    _geom_torsion_site_symmetry_3
    _geom_torsion_site_symmetry_4
    _geom_torsion
    _geom_torsion_publ_flag
    O1 C1 C2 C7 . . . . -179.32(18) ?
    C9 C1 C2 C7 . . . . 0.8(2) ?
    O1 C1 C2 C3 . . . . 1.7(3) ?
    C9 C1 C2 C3 . . . . -178.20(17) ?
    C7 C2 C3 C4 . . . . -0.6(3) ?
    C1 C2 C3 C4 . . . . 178.34(17) ?
    C2 C3 C4 C5 . . . . 0.0(3) ?
    C3 C4 C5 C6 . . . . 0.4(4) ?
    C4 C5 C6 C7 . . . . -0.1(3) ?
    C5 C6 C7 O2 . . . . 179.26(18) ?
    C5 C6 C7 C2 . . . . -0.6(3) ?
    C3 C2 C7 O2 . . . . -178.92(16) ?
    C1 C2 C7 O2 . . . . 2.1(3) ?
    C3 C2 C7 C6 . . . . 1.0(3) ?
    C1 C2 C7 C6 . . . . -178.04(17) ?
    O2 C8 C9 C1 . . . . 2.4(3) ?
    C12 C8 C9 C1 . . . . -176.98(17) ?
    O2 C8 C9 C10' . . . . 175.3(5) ?
    C12 C8 C9 C10' . . . . -4.1(6) ?
    O2 C8 C9 C10 . . . . -170.6(5) ?
    C12 C8 C9 C10 . . . . 10.0(5) ?
    O1 C1 C9 C8 . . . . 177.14(18) ?
    C2 C1 C9 C8 . . . . -2.9(3) ?
    O1 C1 C9 C10' . . . . 3.8(5) ?
    C2 C1 C9 C10' . . . . -176.3(5) ?
    O1 C1 C9 C10 . . . . -9.3(5) ?
    C2 C1 C9 C10 . . . . 170.7(4) ?
    C9 C8 C12 C13 . . . . -179.15(19) ?
    O2 C8 C12 C13 . . . . 1.4(3) ?
    C9 C8 C12 O5 . . . . 0.5(3) ?
    O2 C8 C12 O5 . . . . -178.90(14) ?
    O5 C12 C13 C14 . . . . -1.1(2) ?
    C8 C12 C13 C14 . . . . 178.57(17) ?
    C12 C13 C14 O7 . . . . -109.86(17) ?
    C12 C13 C14 C15 . . . . 1.8(2) ?
    O7 C14 C15 O6 . . . . -1.99(18) ?
    C13 C14 C15 O6 . . . . -121.15(16) ?
    O7 C14 C15 O5 . . . . 117.25(16) ?
    C13 C14 C15 O5 . . . . -1.91(19) ?
    C9 C8 O2 C7 . . . . 0.6(2) ?
    C12 C8 O2 C7 . . . . -179.96(14) ?
    C6 C7 O2 C8 . . . . 177.25(15) ?
    C2 C7 O2 C8 . . . . -2.9(2) ?
    C13 C12 O5 C15 . . . . -0.2(2) ?
    C8 C12 O5 C15 . . . . -179.94(15) ?
    O6 C15 O5 C12 . . . . 117.13(16) ?
    C14 C15 O5 C12 . . . . 1.38(19) ?
    O5 C15 O6 C16 . . . . -98.06(17) ?
    C14 C15 O6 C16 . . . . 17.39(19) ?
    O7 C16 O6 C15 . . . . -26.20(19) ?
    C17 C16 O6 C15 . . . . 94.21(18) ?
    C18 C16 O6 C15 . . . . -141.63(19) ?
    O6 C16 O7 C14 . . . . 24.8(2) ?
    C17 C16 O7 C14 . . . . -94.74(19) ?
    C18 C16 O7 C14 . . . . 139.83(19) ?
    C13 C14 O7 C16 . . . . 96.76(18) ?
    C15 C14 O7 C16 . . . . -14.40(19) ?
    C11 O4 C10 O3 . . . . -4.9(16) ?
    C11 O4 C10 C9 . . . . 177.9(8) ?
    C8 C9 C10 O3 . . . . -107.4(13) ?
    C1 C9 C10 O3 . . . . 79.2(13) ?
    C10' C9 C10 O3 . . . . -21(4) ?
    C8 C9 C10 O4 . . . . 69.7(11) ?
    C1 C9 C10 O4 . . . . -103.7(10) ?
    C10' C9 C10 O4 . . . . 156(6) ?
    C11' O4' C10' O3' . . . . 2.9(18) ?
    C11' O4' C10' C9 . . . . 171.8(8) ?
    C8 C9 C10' O3' . . . . -90.0(14) ?
    C1 C9 C10' O3' . . . . 83.2(14) ?
    C10 C9 C10' O3' . . . . 169(7) ?
    C8 C9 C10' O4' . . . . 100.7(10) ?
    C1 C9 C10' O4' . . . . -86.1(10) ?
    C10 C9 C10' O4' . . . . -1(5) ?
loop_
    _geom_hbond_atom_site_label_D
    _geom_hbond_atom_site_label_H
    _geom_hbond_atom_site_label_A
    _geom_hbond_site_symmetry_A
    _geom_hbond_distance_DH
    _geom_hbond_distance_HA
    _geom_hbond_distance_DA
    _geom_hbond_angle_DHA
    C6 H6 O7 2_665 0.93 2.59 3.296(2) 133
    C13 H13 O3 4_655 0.93 2.59 3.230(10) 127
    C14 H14 O1 4_655 0.98 2.50 3.429(2) 159
    C18 H18C O1 4_755 0.96 2.55 3.460(3) 159
_iucr_refine_instructions_details
;
TITL RAOO in P2(1)2(1)2(1)
CELL  0.71073   6.8875  15.4958  15.9035   90.000   90.000   90.000
ZERR     4.00   0.0003   0.0006   0.0006    0.000    0.000    0.000
LATT  -1
SYMM  1/2 - X, - Y, 1/2 + Z
SYMM  1/2 + X, 1/2 - Y, - Z
SYMM  - X, 1/2 + Y, 1/2 - Z
SFAC  C    H    O
UNIT  72   64   28
MERG   2
DFIX 1.40 0.01 C10 O4 C10' O4'
DFIX 1.45 0.01 O4 C11 O4' C11'
DFIX 1.20 0.01 C10 O3 C10' O3'
SADI 0.01 C9 C10 C9 C10'
FLAT O3 > C11
FLAT O3' > C11'
SIMU 0.01 O3 > C11'
FMAP   2
PLAN   30
SIZE     0.20   0.25   0.30
ACTA
BOND   $H
CONF
L.S.  15
WGHT    0.057500    0.036700
FVAR       0.17180   0.50774
C1    1    0.675276    0.142687    0.415470    11.00000    0.04824    0.04185 =
         0.05893    0.00582   -0.00521   -0.00489
C2    1    0.672697    0.207235    0.482337    11.00000    0.03783    0.05409 =
         0.05081    0.00370    0.00258   -0.00465
C3    1    0.677346    0.184377    0.567486    11.00000    0.05418    0.07329 =
         0.06060    0.01081   -0.00079   -0.00671
AFIX  43
H3    2    0.678859    0.126477    0.582864    11.00000   -1.20000
AFIX   0
C4    1    0.679681    0.247356    0.628483    11.00000    0.05668    0.11449 =
         0.04479    0.00051    0.00625   -0.00498
AFIX  43
H4    2    0.682761    0.231648    0.684906    11.00000   -1.20000
AFIX   0
C5    1    0.677504    0.333375    0.606847    11.00000    0.05760    0.08375 =
         0.05839   -0.01801    0.00932   -0.00081
AFIX  43
H5    2    0.679859    0.375354    0.648627    11.00000   -1.20000
AFIX   0
C6    1    0.671895    0.357250    0.524212    11.00000    0.05425    0.06255 =
         0.06183   -0.01293    0.00697    0.00163
AFIX  43
H6    2    0.670302    0.415321    0.509461    11.00000   -1.20000
AFIX   0
C7    1    0.668609    0.294173    0.462694    11.00000    0.03768    0.04920 =
         0.05004   -0.00239    0.00555   -0.00096
C8    1    0.665251    0.264256    0.316849    11.00000    0.04068    0.03601 =
         0.05073   -0.00199    0.00282   -0.00200
C9    1    0.675722    0.178366    0.329924    11.00000    0.04801    0.03585 =
         0.05085   -0.00105   -0.00310   -0.00211
C12   1    0.655394    0.308729    0.236752    11.00000    0.04420    0.03889 =
         0.05147   -0.00154    0.00487   -0.00097
C13   1    0.647229    0.392406    0.221242    11.00000    0.06164    0.03769 =
         0.05680    0.00266    0.01317    0.00877
AFIX  43
H13   2    0.643980    0.435748    0.261667    11.00000   -1.20000
AFIX   0
C14   1    0.644072    0.406095    0.128706    11.00000    0.05911    0.04532 =
         0.06432    0.01153    0.00719    0.00974
AFIX  13
H14   2    0.528572    0.438134    0.110799    11.00000   -1.20000
AFIX   0
C15   1    0.645057    0.313851    0.094050    11.00000    0.05664    0.05543 =
         0.05150    0.00783   -0.00358   -0.00420
AFIX  13
H15   2    0.527158    0.302519    0.061367    11.00000   -1.20000
AFIX   0
C16   1    0.940519    0.376355    0.063991    11.00000    0.07211    0.04554 =
         0.06652   -0.00973    0.02154   -0.01163
C17   1    1.087397    0.347505    0.128177    11.00000    0.06021    0.09827 =
         0.10453   -0.00842    0.00504   -0.00492
AFIX 137
H17A  2    1.169509    0.395212    0.142959    11.00000   -1.50000
H17B  2    1.165007    0.301845    0.105051    11.00000   -1.50000
H17C  2    1.021360    0.327057    0.177461    11.00000   -1.50000
AFIX   0
C18   1    1.031696    0.406852   -0.016742    11.00000    0.12988    0.07294 =
         0.07827   -0.01673    0.04920   -0.03189
AFIX 137
H18A  2    0.931843    0.418598   -0.057273    11.00000   -1.50000
H18B  2    1.116620    0.362894   -0.038110    11.00000   -1.50000
H18C  2    1.104771    0.458514   -0.006327    11.00000   -1.50000
AFIX   0
O1    3    0.677168    0.064611    0.428383    11.00000    0.09236    0.04081 =
         0.07655    0.01256   -0.01537   -0.00533
O2    3    0.660719    0.322297    0.380984    11.00000    0.06009    0.03781 =
         0.04946   -0.00288    0.00591    0.00063
O5    3    0.655327    0.257229    0.166817    11.00000    0.07460    0.03939 =
         0.04913    0.00043   -0.00022   -0.00772
O6    3    0.808133    0.306771    0.044040    11.00000    0.07676    0.04936 =
         0.05917   -0.00778    0.01430   -0.01026
O7    3    0.818719    0.443150    0.095623    11.00000    0.08646    0.03848 =
         0.07089   -0.00054    0.02418   -0.00728
PART    1
O3    3    0.595207    0.064511    0.232682    21.00000    0.10990    0.04720 =
         0.08653   -0.00188   -0.03012   -0.02313
O4    3    0.896251    0.119150    0.231407    21.00000    0.08081    0.06442 =
         0.06767   -0.01650   -0.01040    0.02470
C10   1    0.710641    0.112979    0.261071    21.00000    0.08141    0.03114 =
         0.05705   -0.00224   -0.02859    0.00184
C11   1    0.951814    0.057840    0.166938    21.00000    0.12587    0.10909 =
         0.09040   -0.04148   -0.00856    0.04794
AFIX 137
H11A  2    0.996676    0.005595    0.192918    21.00000   -1.50000
H11B  2    1.053861    0.081971    0.133206    21.00000   -1.50000
H11C  2    0.841711    0.045341    0.131983    21.00000   -1.50000
AFIX   0
PART    2
O3'   3    0.521606    0.082599    0.233117   -21.00000    0.08724    0.04664 =
         0.06596   -0.00310   -0.02220   -0.01488
O4'   3    0.851319    0.090476    0.244711   -21.00000    0.09727    0.05581 =
         0.06944   -0.01981   -0.01270    0.03090
C10'  1    0.665613    0.114423    0.259564   -21.00000    0.08734    0.03734 =
         0.05776    0.00486   -0.01254    0.00775
C11'  1    0.867178    0.019565    0.186218   -21.00000    0.15091    0.09367 =
         0.07160   -0.03935   -0.02094    0.05976
AFIX 137
H11D  2    0.832550   -0.033238    0.214001   -21.00000   -1.50000
H11E  2    0.998330    0.015673    0.166137   -21.00000   -1.50000
H11F  2    0.781199    0.029112    0.139627   -21.00000   -1.50000
HKLF 4
REM  RAOO in P2(1)2(1)2(1)
REM R1 =  0.0412 for   2983 Fo > 4sig(Fo)  and  0.0627 for all   4131 data
REM    267 parameters refined using     99 restraints
END
WGHT      0.0576      0.0392
REM Highest difference peak  0.180,  deepest hole -0.188,  1-sigma level  0.035
Q1    1   0.8129  0.4211 -0.0597  11.00000  0.05    0.18
Q2    1   0.9289  0.0940  0.1165  11.00000  0.05    0.13
Q3    1   0.4678  0.3970  0.2616  11.00000  0.05    0.13
Q4    1   0.7335  0.2179  0.3155  11.00000  0.05    0.13
Q5    1   0.4294  0.3748  0.2452  11.00000  0.05    0.13
Q6    1   0.8025  0.3222 -0.1257  11.00000  0.05    0.12
Q7    1   0.9038  0.1163  0.6262  11.00000  0.05    0.10
Q8    1   0.7513  0.3216  0.4914  11.00000  0.05    0.10
Q9    1   0.7008  0.0430  0.4818  11.00000  0.05    0.10
Q10   1   0.7173  0.1998  0.5232  11.00000  0.05    0.10
Q11   1   0.7505  0.3464  0.2234  11.00000  0.05    0.10
Q12   1   0.4004  0.3226  0.2249  11.00000  0.05    0.09
Q13   1   0.5383  0.3403  0.2224  11.00000  0.05    0.09
Q14   1   0.7046 -0.0861  0.2590  11.00000  0.05    0.09
Q15   1   1.2700  0.1395  0.1779  11.00000  0.05    0.09
Q16   1   1.0210  0.0978  0.1491  11.00000  0.05    0.09
Q17   1   0.7858  0.1763  0.7577  11.00000  0.05    0.09
Q18   1   0.4246  0.2634  0.1975  11.00000  0.05    0.09
Q19   1   0.7322  0.1518  0.2978  11.00000  0.05    0.09
Q20   1   0.8000  0.3969 -0.1356  11.00000  0.05    0.09
Q21   1   1.1200  0.0583  0.1752  11.00000  0.05    0.08
Q22   1   0.8229  0.1343  0.1023  11.00000  0.05    0.08
Q23   1   0.8237  0.3605 -0.0546  11.00000  0.05    0.08
Q24   1   0.9105  0.2522  0.0361  11.00000  0.05    0.08
Q25   1   0.7386  0.2075  0.5922  11.00000  0.05    0.08
Q26   1   0.8361  0.1362  0.7068  11.00000  0.05    0.08
Q27   1   0.7511  0.1006  0.4077  11.00000  0.05    0.08
Q28   1   0.7096  0.1662  0.3700  11.00000  0.05    0.08
Q29   1   0.7009  0.1376  0.5642  11.00000  0.05    0.08
Q30   1   0.9250  0.2029  0.6807  11.00000  0.05    0.08
;
