# Supplementary material for: Methyl 2-(2,2-dimethyl-3a,6a-di­hydro­furo[3,2-d][1,3]dioxol-5-yl)-4-oxo-4H-chromene-3-carboxyl­ate
Source: Acta Crystallogr Sect E Struct Rep Online. 2013 Jul 24;69(Pt 8):o1310. doi: 10.1107/S1600536813019648 (PMC3793797; doi:10.1107/S1600536813019648)
Supplement: Supplementary file 2 [file e-69-o1310-Isup2.hkl]

# 
# h,k,l, Fc-squared, Fo-squared, sigma(Fo-squared) and status flag 
# 
data_I
_shelx_title ' RAOO in P2(1)2(1)2(1)' 
_shelx_refln_list_code          4 
_shelx_F_calc_maximum      196.09 
_exptl_crystal_F_000       720.00 
_reflns_d_resolution_high  0.7489 
 
loop_ 
 _symmetry_equiv_pos_as_xyz 
 'x, y, z' 
 '-x+1/2, -y, z+1/2' 
 'x+1/2, -y+1/2, -z' 
 '-x, y+1/2, -z+1/2' 
 
_cell_length_a     6.8875 
_cell_length_b    15.4958 
_cell_length_c    15.9035 
_cell_angle_alpha  90.000 
_cell_angle_beta   90.000 
_cell_angle_gamma  90.000 
 
_shelx_F_squared_multiplier     1.000 
 
loop_ 
 _refln_index_h 
 _refln_index_k 
 _refln_index_l 
 _refln_F_squared_calc 
 _refln_F_squared_meas 
 _refln_F_squared_sigma 
 _refln_observed_status 
   2   0   0    15412.04    15396.71    318.48 o 
   4   0   0     5338.77     4931.33    104.01 o 
   6   0   0     2813.68     2648.45     59.63 o 
   8   0   0      178.27      192.32      7.06 o 
   1   1   0        2.20        6.84      3.22 o 
   2   1   0    38450.71    33067.43    829.91 o 
   3   1   0      161.74      156.55      3.83 o 
   4   1   0     5891.49     5953.87     88.16 o 
   5   1   0      150.54      141.00      4.79 o 
   6   1   0        7.96       14.57      3.73 o 
   7   1   0        5.45        8.30      2.40 o 
   8   1   0      242.29      223.93      5.82 o 
   9   1   0        6.00        8.90      2.06 o 
   0   2   0    13847.77    12498.90    252.07 o 
   1   2   0      789.72      670.83     50.99 o 
   2   2   0     5405.43     5256.51    109.77 o 
   3   2   0      581.94      518.60     10.84 o 
   4   2   0      720.33      676.04     12.34 o 
   5   2   0      178.37      200.15      5.63 o 
   6   2   0      633.98      573.58     12.10 o 
   7   2   0      172.60      178.04      6.23 o 
   8   2   0       54.22       50.07      2.78 o 
   9   2   0        0.66        0.83      1.68 o 
   1   3   0     2911.84     2845.39     29.21 o 
   2   3   0      987.96     1070.29     23.72 o 
   3   3   0       38.23       38.88      6.10 o 
   4   3   0      334.19      337.20      7.30 o 
   5   3   0      258.98      249.71      7.45 o 
   6   3   0        0.72        2.03      1.68 o 
   7   3   0       13.62       14.72      2.02 o 
   8   3   0       23.57       23.88      2.53 o 
   9   3   0       15.29       20.66      2.40 o 
   0   4   0     6691.05     6517.71     87.58 o 
   1   4   0     1177.26     1112.14     26.27 o 
   2   4   0      443.47      442.53      6.19 o 
   3   4   0      298.95      273.99      5.73 o 
   4   4   0       22.38       21.34      1.78 o 
   5   4   0       13.43       14.19      1.78 o 
   6   4   0       17.70       18.14      1.88 o 
   7   4   0       37.08       36.86      2.60 o 
   8   4   0        0.08       -1.63      1.93 o 
   9   4   0        2.35        1.96      1.77 o 
   1   5   0     2336.89     2237.83     29.20 o 
   2   5   0      254.96      254.74      3.50 o 
   3   5   0        3.86        3.97      1.30 o 
   4   5   0      214.38      248.65      5.87 o 
   5   5   0       57.78       56.24      2.41 o 
   6   5   0        0.40       -0.50      1.29 o 
   7   5   0        7.05        8.75      1.88 o 
   8   5   0        0.09        0.57      1.69 o 
   0   6   0      964.19     1063.79     13.03 o 
   1   6   0       51.94       47.96      0.99 o 
   2   6   0      308.59      343.73      4.56 o 
   3   6   0      429.15      433.30      5.70 o 
   4   6   0        0.50       -0.36      0.67 o 
   5   6   0       32.47       32.71      1.99 o 
   6   6   0        0.27        0.11      1.37 o 
   7   6   0        1.84        0.42      1.58 o 
   8   6   0       10.90        9.63      1.82 o 
   1   7   0      450.01      465.38      9.20 o 
   2   7   0       52.39       69.12      1.44 o 
   3   7   0        2.15        1.32      0.71 o 
   4   7   0        8.13        9.67      1.47 o 
   5   7   0      107.32      102.99      2.73 o 
   6   7   0        5.56        4.66      1.26 o 
   7   7   0        0.07        0.37      1.49 o 
   8   7   0        2.57        0.60      4.24 o 
   0   8   0     2624.68     2698.87     42.34 o 
   1   8   0       11.86       12.96      0.69 o 
   2   8   0      531.26      578.80      6.32 o 
   3   8   0      368.29      360.70      5.07 o 
   4   8   0        9.00        8.23      1.37 o 
   5   8   0       17.71       18.52      1.46 o 
   6   8   0      145.59      149.00      3.65 o 
   7   8   0       11.81       15.21      2.75 o 
   8   8   0        4.45        9.64      2.60 o 
   1   9   0        1.12        1.38      0.59 o 
   2   9   0      154.58      147.58      2.33 o 
   3   9   0      113.54      114.11      2.41 o 
   4   9   0       28.28       27.15      1.75 o 
   5   9   0        0.09        4.02      2.62 o 
   6   9   0        5.73        8.80      1.92 o 
   7   9   0        0.41        1.02      1.92 o 
   8   9   0       14.08       17.16      3.11 o 
   0  10   0      100.01      102.70      1.96 o 
   1  10   0       91.46       90.23      1.77 o 
   2  10   0        2.96        3.10      0.67 o 
   3  10   0       10.71       13.64      1.54 o 
   4  10   0       19.26       17.59      1.56 o 
   5  10   0        2.51        1.69      1.37 o 
   6  10   0       21.90       20.09      1.98 o 
   7  10   0        0.18       -0.51      1.87 o 
   8  10   0        3.79        5.03      2.51 o 
   1  11   0       54.95       57.27      1.66 o 
   2  11   0      202.23      190.99      4.08 o 
   3  11   0        2.68        0.51      1.86 o 
   4  11   0        5.43        5.53      1.54 o 
   5  11   0       24.47       24.74      2.02 o 
   6  11   0        2.86        3.74      1.99 o 
   7  11   0        4.32        4.89      2.27 o 
   0  12   0       63.38       53.19      4.07 o 
   1  12   0      160.73      154.53      3.49 o 
   2  12   0        0.32       -0.36      0.90 o 
   3  12   0      170.46      161.20      4.02 o 
   4  12   0        2.36       -0.43      1.30 o 
   5  12   0       25.66       30.10      2.64 o 
   6  12   0       16.78       17.74      3.22 o 
   7  12   0       18.60       28.12      4.74 o 
   1  13   0       49.95       42.88      3.90 o 
   2  13   0      205.12      177.83      6.78 o 
   3  13   0       16.85       16.69      2.37 o 
   4  13   0       18.75       17.62      2.27 o 
   5  13   0        0.02        0.51      1.68 o 
   6  13   0        0.02        0.87      2.54 o 
   7  13   0        0.07       -1.36      2.71 o 
   0  14   0      189.38      175.84      8.13 o 
   1  14   0       62.37       58.44      3.35 o 
   2  14   0       49.50       44.91      3.11 o 
   3  14   0      342.49      334.25      8.39 o 
   4  14   0       54.21       54.57      3.23 o 
   5  14   0       29.95       37.04      2.99 o 
   6  14   0        5.08        2.37      2.16 o 
   1  15   0       34.05       28.80      2.87 o 
   2  15   0       46.37       35.72      2.99 o 
   3  15   0        1.70        2.88      1.68 o 
   4  15   0       60.87       65.73      5.42 o 
   5  15   0       18.66       22.36      4.07 o 
   6  15   0       10.01       14.23      3.73 o 
   0  16   0      429.25      393.69     13.89 o 
   1  16   0       50.18       55.21      5.59 o 
   2  16   0       80.28       83.69      4.31 o 
   3  16   0       12.29        7.63      2.27 o 
   4  16   0       11.53       12.54      3.39 o 
   5  16   0        0.61        0.68      2.71 o 
   1  17   0       11.19       11.38      2.27 o 
   2  17   0       12.88       14.76      2.64 o 
   3  17   0       11.84       13.41      2.88 o 
   4  17   0       11.90        3.39      3.05 o 
   5  17   0        3.57        0.34      2.71 o 
   0  18   0        2.78       10.50      3.39 o 
   1  18   0        0.35        1.19      1.92 o 
   2  18   0        0.60       -0.34      1.68 o 
   3  18   0        0.07       -0.68      2.71 o 
   4  18   0        0.24       -2.37      2.37 o 
   1  19   0        8.76       11.87      2.87 o 
   2  19   0        1.87        5.93      2.40 o 
   3  19   0        1.75        2.71      3.39 o 
   0  20   0        5.21       14.23      4.40 o 
   1  20   0       14.37       20.13      3.23 o 
   2  20   0        8.72       12.37      3.11 o 
   1   0   1     1885.48     1860.92     22.50 o 
   2   0   1    12946.42    12955.84    198.20 o 
   3   0   1     2493.29     2356.65     35.82 o 
   4   0   1     5634.45     5737.35     85.05 o 
   5   0   1       88.93       92.84      3.83 o 
   6   0   1      271.52      274.90      7.78 o 
   7   0   1      173.57      171.32      7.64 o 
   8   0   1       57.06       52.85      4.07 o 
   9   0   1       20.60       19.46      2.32 o 
  -9   1   1        8.68       10.38      2.11 o 
  -8   1   1       64.51       55.24      3.84 o 
  -7   1   1       73.62       67.36      3.26 o 
  -6   1   1      561.45      538.58     11.74 o 
  -5   1   1      770.13      707.35     13.55 o 
  -4   1   1      126.29      117.45      7.45 o 
  -3   1   1      396.00      389.30      7.43 o 
  -2   1   1     5050.52     4902.24     72.83 o 
  -1   1   1    15460.81    14073.16    225.98 o 
   0   1   1     1622.81     1523.41     18.39 o 
   1   1   1    15462.99    14148.89    207.11 o 
   2   1   1     5049.93     5049.13     72.95 o 
   3   1   1      396.48      382.60      7.30 o 
   4   1   1      126.33      119.57     11.69 o 
   5   1   1      770.50      723.05     13.53 o 
   6   1   1      561.91      548.65     11.62 o 
   7   1   1       73.57       68.82      3.26 o 
   8   1   1       64.52       54.80      3.33 o 
   9   1   1        8.69       10.18      2.06 o 
  -9   2   1       10.18       10.42      2.11 o 
  -8   2   1       29.28       24.87      2.47 o 
  -7   2   1       57.82       54.70      2.92 o 
  -6   2   1       35.42       32.74      2.87 o 
  -5   2   1       52.02       55.73      3.11 o 
  -4   2   1      869.38      885.97     15.21 o 
  -3   2   1     1383.95     1363.70     21.32 o 
  -2   2   1     1125.25     1146.49     17.85 o 
  -1   2   1     2903.27     3098.95     50.75 o 
   0   2   1        3.68        2.64      0.51 o 
   1   2   1     2902.28     3161.75     37.36 o 
   2   2   1     1123.51     1135.51     14.41 o 
   3   2   1     1383.57     1320.01     40.66 o 
   4   2   1      869.42      865.97     15.09 o 
   5   2   1       51.99       49.94      3.56 o 
   6   2   1       35.50       35.88      2.33 o 
   7   2   1       57.82       55.14      2.98 o 
   8   2   1       29.25       22.74      2.54 o 
   9   2   1       10.16       12.17      2.30 o 
  -9   3   1        0.10        0.40      1.67 o 
  -8   3   1        9.85       12.70      2.59 o 
  -7   3   1        7.82       10.32      1.87 o 
  -6   3   1       94.54       89.85      4.57 o 
  -5   3   1        6.65        6.95      1.68 o 
  -4   3   1       11.09       13.48      2.54 o 
  -3   3   1      214.01      196.94      4.67 o 
  -2   3   1     1633.33     1614.32     26.21 o 
  -1   3   1     3142.79     3137.43     46.18 o 
   0   3   1     5118.10     5134.01     92.57 o 
   1   3   1     3142.88     3125.72     37.56 o 
   2   3   1     1632.68     1590.38     24.44 o 
   3   3   1      213.44      202.38      3.71 o 
   4   3   1       11.04       15.47      2.05 o 
   5   3   1        6.71        6.42      2.63 o 
   6   3   1       94.68       91.00      3.44 o 
   7   3   1        7.81        9.31      1.94 o 
   8   3   1        9.87       10.31      2.15 o 
   9   3   1        0.10        0.38      1.65 o 
  -9   4   1        0.60        0.68      2.40 o 
  -8   4   1        1.27        2.72      1.51 o 
  -7   4   1        0.81        0.00      1.92 o 
  -6   4   1       14.51       13.69      2.88 o 
  -5   4   1       83.41       86.83      3.71 o 
  -4   4   1      117.06      112.28      3.71 o 
  -3   4   1        5.20        8.08      2.03 o 
  -2   4   1       99.75      100.35      2.60 o 
  -1   4   1      193.03      216.06      3.26 o 
   0   4   1     6910.62     6843.76     85.68 o 
   1   4   1      192.93      207.76      2.68 o 
   2   4   1       99.98      102.98      3.12 o 
   3   4   1        5.29        4.53      0.91 o 
   4   4   1      117.05      111.75      4.01 o 
   5   4   1       83.57       76.83      2.97 o 
   6   4   1       14.43       13.57      1.82 o 
   7   4   1        0.81        2.57      1.49 o 
   8   4   1        1.28        3.04      1.82 o 
   9   4   1        0.59        1.00      2.51 o 
  -8   5   1        7.66        5.55      1.68 o 
  -7   5   1        1.79        0.22      2.19 o 
  -6   5   1       99.96       91.18      4.19 o 
  -5   5   1       14.61       15.28      1.92 o 
  -4   5   1       39.97       41.07      1.80 o 
  -3   5   1      472.06      456.15      6.77 o 
  -2   5   1      603.50      560.53      9.24 o 
  -1   5   1      911.02      948.10     11.87 o 
   0   5   1     1129.73     1221.71     12.91 o 
   1   5   1      909.14      937.52      8.24 o 
   2   5   1      603.57      565.71      6.64 o 
   3   5   1      472.53      463.31      6.96 o 
   4   5   1       39.88       42.61      2.02 o 
   5   5   1       14.62       14.21      1.54 o 
   6   5   1       99.97      100.33      3.51 o 
   7   5   1        1.80        2.33      1.69 o 
   8   5   1        7.64       11.17      2.08 o 
  -8   6   1       10.56       10.46      1.85 o 
  -7   6   1        9.40        7.89      2.59 o 
  -6   6   1       80.32       79.60      3.03 o 
  -5   6   1       42.21       38.74      3.06 o 
  -4   6   1      252.66      259.20      4.88 o 
  -3   6   1      117.15      123.95      2.85 o 
  -2   6   1     1078.76     1114.76     12.32 o 
  -1   6   1     2090.98     2191.49     20.21 o 
   0   6   1     1439.30     1391.61     13.12 o 
   1   6   1     2089.83     2160.09     26.34 o 
   2   6   1     1078.43     1111.09     12.31 o 
   3   6   1      116.97      119.41      2.40 o 
   4   6   1      252.43      267.93      6.35 o 
   5   6   1       42.16       33.65      1.99 o 
   6   6   1       80.27       80.38      3.18 o 
   7   6   1        9.38        9.85      1.88 o 
   8   6   1       10.55       12.82      2.28 o 
  -8   7   1       20.86       22.86      3.31 o 
  -7   7   1        3.72        4.86      1.91 o 
  -6   7   1       30.53       30.82      1.92 o 
  -5   7   1       10.50       11.91      1.26 o 
  -4   7   1      234.09      240.45      5.84 o 
  -3   7   1       84.78       76.10      2.28 o 
  -2   7   1       67.56       78.59      1.72 o 
  -1   7   1      147.82      146.27      1.96 o 
   0   7   1      693.67      795.11      7.68 o 
   1   7   1      147.77      149.51      2.84 o 
   2   7   1       67.32       74.69      1.81 o 
   3   7   1       84.87       77.82      2.90 o 
   4   7   1      233.72      238.93      4.00 o 
   5   7   1       10.50       11.26      1.49 o 
   6   7   1       30.47       31.72      1.94 o 
   7   7   1        3.71        4.09      1.42 o 
   8   7   1       20.83       26.06      3.47 o 
  -8   8   1        3.06       -0.04      5.59 o 
  -7   8   1        0.76        0.90      2.03 o 
  -6   8   1       54.24       52.53      2.34 o 
  -5   8   1       54.81       53.62      2.53 o 
  -4   8   1      625.94      624.40      8.20 o 
  -3   8   1       34.05       33.79      1.47 o 
  -2   8   1      991.72     1026.14     18.58 o 
  -1   8   1      471.70      489.29      5.21 o 
   0   8   1      108.96      128.66      2.02 o 
   1   8   1      471.64      475.03      7.03 o 
   2   8   1      990.27     1020.42     10.35 o 
   3   8   1       33.94       31.90      1.37 o 
   4   8   1      626.85      626.28      8.16 o 
   5   8   1       54.75       54.62      2.54 o 
   6   8   1       54.39       59.37      4.69 o 
   7   8   1        0.77        0.00      1.68 o 
   8   8   1        3.04        6.00      4.40 o 
  -8   9   1        6.17        4.08      2.51 o 
  -7   9   1        6.51        5.08      2.03 o 
  -6   9   1       11.13       12.71      1.80 o 
  -5   9   1       40.98       37.55      1.85 o 
  -4   9   1      121.59      135.74      2.95 o 
  -3   9   1       96.81      102.89      3.33 o 
  -2   9   1      578.85      584.40      8.91 o 
  -1   9   1      333.16      338.55      4.99 o 
   0   9   1       30.09       22.93      0.65 o 
   1   9   1      332.79      328.85      7.48 o 
   2   9   1      578.90      579.84      5.64 o 
   3   9   1       96.88       96.77      2.24 o 
   4   9   1      121.38      127.85      3.52 o 
   5   9   1       41.03       38.99      3.11 o 
   6   9   1       11.17       12.26      1.80 o 
   7   9   1        6.51        6.37      1.98 o 
   8   9   1        6.17        4.74      2.64 o 
  -8  10   1        2.08        5.42      3.73 o 
  -7  10   1        3.84        3.39      2.16 o 
  -6  10   1        2.27        1.13      1.37 o 
  -5  10   1       26.72       28.25      2.02 o 
  -4  10   1       13.05       11.56      1.68 o 
  -3  10   1       42.89       46.27      2.02 o 
  -2  10   1       67.66       65.84      1.37 o 
  -1  10   1      183.52      191.72      2.68 o 
   0  10   1       21.80       24.64      0.67 o 
   1  10   1      183.10      186.65      4.78 o 
   2  10   1       67.81       55.35      6.12 o 
   3  10   1       42.59       40.47      1.88 o 
   4  10   1       13.02       13.01      1.49 o 
   5  10   1       26.65       28.39      2.15 o 
   6  10   1        2.26       -0.11      1.37 o 
   7  10   1        3.83        4.63      1.76 o 
   8  10   1        2.08        3.23      3.39 o 
  -7  11   1        4.09        0.68      3.05 o 
  -6  11   1        9.42       10.09      2.16 o 
  -5  11   1        3.81        2.54      1.68 o 
  -4  11   1       56.38       54.47      2.99 o 
  -3  11   1       23.90       23.30      1.74 o 
  -2  11   1      145.11      131.06      3.29 o 
  -1  11   1        7.83       11.88      2.26 o 
   0  11   1      130.58      132.55      1.89 o 
   1  11   1        7.86        7.34      0.99 o 
   2  11   1      145.21      132.47      4.31 o 
   3  11   1       23.97       23.25      2.53 o 
   4  11   1       56.43       56.30      2.54 o 
   5  11   1        3.85        4.86      1.56 o 
   6  11   1        9.44        9.67      2.35 o 
   7  11   1        4.11        3.61      1.76 o 
  -7  12   1        0.62       -1.69      2.71 o 
  -6  12   1        5.87        7.45      2.16 o 
  -5  12   1        0.96       -0.18      2.37 o 
  -4  12   1       14.44       18.12      2.16 o 
  -3  12   1        3.07        2.27      1.02 o 
  -2  12   1      107.24      100.67      2.83 o 
  -1  12   1      120.58      124.09      4.93 o 
   0  12   1       42.29       38.67      2.39 o 
   1  12   1      120.08      117.11      2.80 o 
   2  12   1      107.22       98.28      2.89 o 
   3  12   1        3.10        2.57      1.86 o 
   4  12   1       14.40       18.29      1.69 o 
   5  12   1        0.97        0.71      1.29 o 
   6  12   1        5.86        6.66      1.76 o 
   7  12   1        0.61        0.90      2.12 o 
  -7  13   1        2.38       -0.68      3.05 o 
  -6  13   1       17.11       16.45      2.51 o 
  -5  13   1       56.02       63.96      4.07 o 
  -4  13   1       18.48       16.10      2.16 o 
  -3  13   1        7.41        6.09      1.34 o 
  -2  13   1       14.86       14.29      1.54 o 
  -1  13   1       56.13       48.29      2.99 o 
   0  13   1       43.57       40.23      4.24 o 
   1  13   1       56.30       54.72      3.11 o 
   2  13   1       14.90       14.99      1.48 o 
   3  13   1        7.34        7.07      1.54 o 
   4  13   1       18.57       18.11      2.27 o 
   5  13   1       55.89       61.85     10.84 o 
   6  13   1       17.14       19.93      3.90 o 
   7  13   1        2.39        4.40      3.39 o 
  -6  14   1        2.27        3.21      2.03 o 
  -5  14   1        6.17        2.76      1.86 o 
  -4  14   1       26.69       29.14      4.07 o 
  -3  14   1      148.19      154.53      5.27 o 
  -2  14   1       66.98       64.38      3.59 o 
  -1  14   1      216.74      197.48      5.99 o 
   0  14   1        0.00       -1.36      1.86 o 
   1  14   1      217.05      189.62      5.99 o 
   2  14   1       66.95       64.72      3.59 o 
   3  14   1      148.43      145.01      7.45 o 
   4  14   1       26.62       29.07      2.60 o 
   5  14   1        6.15        4.07      2.37 o 
   6  14   1        2.26        5.08      2.16 o 
  -5  15   1       26.47       28.12      4.07 o 
  -4  15   1       14.27        8.13      3.05 o 
  -3  15   1        4.24        3.09      1.78 o 
  -2  15   1      151.50      157.74      7.28 o 
  -1  15   1      236.92      214.80      9.15 o 
   0  15   1       61.41       55.27      4.40 o 
   1  15   1      236.95      224.05      6.58 o 
   2  15   1      151.49      153.73      5.63 o 
   3  15   1        4.23        7.45      3.05 o 
   4  15   1       14.33        9.49      3.39 o 
   5  15   1       26.43       29.48      4.07 o 
   6  15   1        3.29        3.05      2.16 o 
  -5  16   1        1.00        3.73      3.05 o 
  -4  16   1       13.71       13.55      3.73 o 
  -3  16   1       52.98       49.08      3.47 o 
  -2  16   1       54.82       61.33      3.83 o 
  -1  16   1       13.27       12.23      2.40 o 
   0  16   1       64.12       54.48      9.15 o 
   1  16   1       13.29       15.56      2.51 o 
   2  16   1       54.78       58.56      3.71 o 
   3  16   1       52.96       54.89      5.42 o 
   4  16   1       13.62       10.84      3.39 o 
   5  16   1        1.00        4.74      3.05 o 
  -5  17   1        0.48        1.02      3.05 o 
  -4  17   1        1.06       -0.34      2.71 o 
  -3  17   1        3.19        5.26      2.71 o 
  -2  17   1        0.88       -1.54      1.54 o 
  -1  17   1       13.71       10.19      2.40 o 
   0  17   1        0.04       -0.39      2.71 o 
   1  17   1       13.70       10.66      2.40 o 
   2  17   1        0.89        2.03      1.92 o 
   3  17   1        3.18        0.68      2.71 o 
   4  17   1        1.07        3.73      3.05 o 
   5  17   1        0.49       -1.02      3.05 o 
  -4  18   1        2.51        2.37      3.05 o 
  -3  18   1        1.20       -0.95      1.78 o 
  -2  18   1        1.54       -0.34      1.92 o 
  -1  18   1        9.53        5.25      2.16 o 
   0  18   1        2.91        2.87      2.03 o 
   1  18   1        9.55       11.05      2.51 o 
   2  18   1        1.55        1.19      1.92 o 
   3  18   1        1.21        2.03      3.05 o 
   4  18   1        2.53        1.36      3.05 o 
  -3  19   1        4.32        2.09      2.03 o 
  -2  19   1       16.96       14.83      2.88 o 
  -1  19   1        2.97        2.20      2.16 o 
   0  19   1        8.37       10.02      2.64 o 
   1  19   1        2.97        0.00      2.16 o 
   2  19   1       17.00       16.90      3.22 o 
   3  19   1        4.31        3.05      3.39 o 
  -2  20   1       10.40        9.21      2.75 o 
  -1  20   1        0.04       -0.68      3.22 o 
   0  20   1       32.39       50.28      4.19 o 
   1  20   1        0.04        0.55      2.37 o 
   2  20   1       10.40        7.66      2.75 o 
   0   0   2      343.36      297.04      3.78 o 
   1   0   2     3836.93     3507.08     51.27 o 
   2   0   2      708.93      793.84     10.43 o 
   3   0   2       54.96       72.69      2.08 o 
   4   0   2      180.56      156.34      7.79 o 
   5   0   2       24.32       19.54      2.58 o 
   6   0   2       44.59       40.39      5.41 o 
   7   0   2        1.60        1.13      1.62 o 
   8   0   2       46.99       51.75      3.31 o 
   9   0   2        3.15        1.92      2.08 o 
  -9   1   2        4.37        7.50      2.28 o 
  -8   1   2        6.60        5.41      2.08 o 
  -7   1   2       11.48       12.20      1.96 o 
  -6   1   2       51.70       41.38      4.22 o 
  -5   1   2       19.77       22.80      2.18 o 
  -4   1   2      133.04      126.80      4.07 o 
  -3   1   2      100.88      103.36      2.53 o 
  -2   1   2     1300.85     1357.23     17.34 o 
  -1   1   2     1472.95     1539.49     22.88 o 
   0   1   2     8511.65     7474.55     77.19 o 
   1   1   2     1472.88     1522.62     22.88 o 
   2   1   2     1301.63     1407.48     17.28 o 
   3   1   2      101.25      110.66      2.60 o 
   4   1   2      132.76      132.40      4.93 o 
   5   1   2       19.67       19.83      1.69 o 
   6   1   2       51.58       47.54      2.59 o 
   7   1   2       11.49       15.43      2.44 o 
   8   1   2        6.61        5.40      2.08 o 
   9   1   2        4.37        5.97      2.28 o 
  -9   2   2        1.10        0.20      1.72 o 
  -8   2   2        5.76        2.58      2.21 o 
  -7   2   2        1.16        0.59      1.43 o 
  -6   2   2       27.05       25.67      2.30 o 
  -5   2   2        1.70        2.26      1.06 o 
  -4   2   2       56.47       59.23      4.07 o 
  -3   2   2      670.82      721.66     17.28 o 
  -2   2   2     1787.17     1840.65     19.47 o 
  -1   2   2     2306.65     2405.80     24.64 o 
   0   2   2     1452.00     1407.43     11.85 o 
   1   2   2     2307.57     2392.16     35.46 o 
   2   2   2     1786.74     1855.69     22.82 o 
   3   2   2      670.19      713.95      9.97 o 
   4   2   2       56.50       62.09      3.33 o 
   5   2   2        1.72        0.48      1.55 o 
   6   2   2       27.00       29.36      2.50 o 
   7   2   2        1.16       -1.49      1.49 o 
   8   2   2        5.78        4.16      1.88 o 
   9   2   2        1.10        0.50      2.91 o 
  -9   3   2        1.21       -0.44      1.77 o 
  -8   3   2        2.63        2.24      1.69 o 
  -7   3   2       12.01        9.87      1.80 o 
  -6   3   2        3.32        2.16      1.29 o 
  -5   3   2       32.66       30.80      3.05 o 
  -4   3   2      115.87      116.23      3.83 o 
  -3   3   2      373.33      369.57      7.30 o 
  -2   3   2      183.84      186.87      2.74 o 
  -1   3   2      939.83     1014.43     10.67 o 
   0   3   2     5056.89     4495.40     37.51 o 
   1   3   2      939.44      996.60     15.45 o 
   2   3   2      183.92      183.97      6.47 o 
   3   3   2      373.47      374.57      5.92 o 
   4   3   2      115.38      116.45      3.00 o 
   5   3   2       32.75       34.62      2.25 o 
   6   3   2        3.37        2.03      1.37 o 
   7   3   2       12.04        9.41      1.96 o 
   8   3   2        2.64        1.17      1.74 o 
   9   3   2        1.21        0.36      2.02 o 
  -8   4   2        5.11        4.89      1.88 o 
  -7   4   2        1.30       -0.68      1.37 o 
  -6   4   2        1.88       -0.07      1.45 o 
  -5   4   2       15.19       13.29      1.92 o 
  -4   4   2       36.39       30.87      2.03 o 
  -3   4   2       19.82       21.91      1.14 o 
  -2   4   2       34.76       33.56      0.92 o 
  -1   4   2      473.59      509.68      6.51 o 
   0   4   2       52.79       53.85      0.98 o 
   1   4   2      472.56      510.38      5.79 o 
   2   4   2       35.01       33.36      1.56 o 
   3   4   2       19.97       26.14      6.95 o 
   4   4   2       36.35       34.57      1.74 o 
   5   4   2       15.13       14.99      1.49 o 
   6   4   2        1.88        1.03      1.29 o 
   7   4   2        1.29        1.49      1.88 o 
   8   4   2        5.09        6.22      2.69 o 
  -8   5   2        2.27       -1.29      1.29 o 
  -7   5   2        0.74       -0.68      2.16 o 
  -6   5   2       14.71       16.58      2.32 o 
  -5   5   2       20.05       19.84      1.54 o 
  -4   5   2      102.71      101.71      2.64 o 
  -3   5   2      105.38      101.17      2.44 o 
  -2   5   2      474.36      525.91     11.04 o 
  -1   5   2      297.35      271.64      3.31 o 
   0   5   2      613.82      620.86      6.90 o 
   1   5   2      297.13      267.13      3.05 o 
   2   5   2      474.22      514.07      7.22 o 
   3   5   2      105.62      101.95      2.53 o 
   4   5   2      102.47       97.70      2.78 o 
   5   5   2       20.03       21.21      1.69 o 
   6   5   2       14.71       16.59      3.04 o 
   7   5   2        0.75        1.24      1.43 o 
   8   5   2        2.27        0.70      1.62 o 
  -8   6   2        2.28        0.21      1.56 o 
  -7   6   2        2.38        3.02      1.49 o 
  -6   6   2       46.37       48.00      2.49 o 
  -5   6   2      245.89      253.02      5.03 o 
  -4   6   2      380.46      399.33      6.55 o 
  -3   6   2      737.30      756.54     50.23 o 
  -2   6   2      648.08      684.89      7.78 o 
  -1   6   2      796.22      825.12      8.92 o 
   0   6   2     2504.86     2390.77     20.26 o 
   1   6   2      796.14      806.63      9.19 o 
   2   6   2      647.25      673.96      8.61 o 
   3   6   2      737.20      758.94     10.48 o 
   4   6   2      380.50      393.91      7.93 o 
   5   6   2      245.64      249.39      5.26 o 
   6   6   2       46.42       50.06      3.13 o 
   7   6   2        2.40        1.27      1.47 o 
   8   6   2        2.27        1.69      1.76 o 
  -8   7   2       10.64        5.63      3.40 o 
  -7   7   2        9.06        6.12      1.51 o 
  -6   7   2        2.19        1.26      1.27 o 
  -5   7   2       58.30       61.75      2.09 o 
  -4   7   2       50.73       58.57      2.26 o 
  -3   7   2      850.59      868.31     14.13 o 
  -2   7   2      352.55      357.43      6.60 o 
  -1   7   2      741.39      760.92      8.58 o 
   0   7   2       13.04       12.36      0.48 o 
   1   7   2      740.34      764.14      8.76 o 
   2   7   2      351.50      358.58      4.61 o 
   3   7   2      850.75      853.77     10.11 o 
   4   7   2       50.87       56.12      1.93 o 
   5   7   2       58.46       56.27      3.60 o 
   6   7   2        2.20        2.03      1.37 o 
   7   7   2        9.01       10.32      2.27 o 
   8   7   2       10.60       10.97      2.75 o 
  -8   8   2        0.90        2.37      2.40 o 
  -7   8   2       11.06        7.15      1.94 o 
  -6   8   2       57.60       65.24      3.12 o 
  -5   8   2        6.63        7.82      1.09 o 
  -4   8   2       29.27       25.90      2.52 o 
  -3   8   2      321.64      316.13      4.47 o 
  -2   8   2      799.77      862.99      9.76 o 
  -1   8   2      266.79      281.79      3.04 o 
   0   8   2     1381.60     1406.74     13.41 o 
   1   8   2      267.15      282.49      4.65 o 
   2   8   2      800.89      854.27      9.69 o 
   3   8   2      321.55      318.77      4.54 o 
   4   8   2       29.15       27.96      1.41 o 
   5   8   2        6.59        7.00      1.14 o 
   6   8   2       57.57       65.11      3.03 o 
   7   8   2       11.08       12.20      1.94 o 
   8   8   2        0.90        5.28      2.51 o 
  -8   9   2        6.76        9.15      4.07 o 
  -7   9   2        3.45        2.37      3.05 o 
  -6   9   2       17.14       16.94      3.39 o 
  -5   9   2       42.45       42.49      2.75 o 
  -4   9   2        4.26        3.83      1.38 o 
  -3   9   2      128.53      127.71      4.06 o 
  -2   9   2      192.60      199.98      2.72 o 
  -1   9   2       31.26       29.87      1.45 o 
   0   9   2      291.77      297.94      3.48 o 
   1   9   2       31.11       28.87      1.66 o 
   2   9   2      192.57      195.54      4.06 o 
   3   9   2      128.73      121.36      3.19 o 
   4   9   2        4.27        4.29      1.17 o 
   5   9   2       42.55       44.57      2.41 o 
   6   9   2       17.06       20.23      2.02 o 
   7   9   2        3.42        1.92      1.56 o 
   8   9   2        6.75        4.95      2.51 o 
  -7  10   2        2.04        3.39      2.71 o 
  -6  10   2        2.75        6.44      3.05 o 
  -5  10   2       44.86       43.46      2.85 o 
  -4  10   2        5.96        6.82      1.68 o 
  -3  10   2       47.05       47.79      1.72 o 
  -2  10   2       13.89       15.08      0.79 o 
  -1  10   2      123.37      123.72      2.72 o 
   0  10   2        1.82        1.68      0.78 o 
   1  10   2      123.66      121.92      2.94 o 
   2  10   2       13.69       13.40      0.97 o 
   3  10   2       47.23       45.64      1.30 o 
   4  10   2        6.01        8.68      1.49 o 
   5  10   2       45.01       49.62      4.51 o 
   6  10   2        2.75        3.18      1.43 o 
   7  10   2        2.04        4.18      1.76 o 
  -7  11   2        1.19        2.37      3.05 o 
  -6  11   2        0.61        1.69      2.71 o 
  -5  11   2        9.11        9.72      2.03 o 
  -4  11   2       23.83       24.03      2.16 o 
  -3  11   2       21.51       20.99      1.56 o 
  -2  11   2        3.73        3.73      1.03 o 
  -1  11   2       25.78       28.70      1.03 o 
   0  11   2       63.95       64.77      1.26 o 
   1  11   2       25.76       26.17      2.02 o 
   2  11   2        3.67        3.55      0.94 o 
   3  11   2       21.54       18.95      1.49 o 
   4  11   2       23.65       25.40      1.88 o 
   5  11   2        9.07       10.31      1.69 o 
   6  11   2        0.59        0.94      1.49 o 
   7  11   2        1.18        2.39      1.91 o 
  -7  12   2        0.69       -1.36      2.71 o 
  -6  12   2       41.75       45.40      4.74 o 
  -5  12   2       19.97       18.73      2.40 o 
  -4  12   2        3.23        0.68      1.44 o 
  -3  12   2        9.18        6.89      1.70 o 
  -2  12   2       19.07       13.35      1.32 o 
  -1  12   2       34.51       37.21      1.98 o 
   0  12   2      256.67      249.85      3.61 o 
   1  12   2       34.62       37.15      1.89 o 
   2  12   2       19.22       16.22      2.03 o 
   3  12   2        9.17        8.90      1.54 o 
   4  12   2        3.18        0.52      1.32 o 
   5  12   2       20.04       20.61      2.02 o 
   6  12   2       41.81       47.27      3.07 o 
   7  12   2        0.69       -1.09      1.62 o 
  -7  13   2        0.68        2.71      3.39 o 
  -6  13   2        0.61        3.39      2.71 o 
  -5  13   2       12.57       13.40      2.27 o 
  -4  13   2      116.22      114.48      4.43 o 
  -3  13   2      109.92      114.48      4.43 o 
  -2  13   2       59.72       61.17      2.37 o 
  -1  13   2      193.74      180.12      5.51 o 
   0  13   2        0.01       -0.71      1.52 o 
   1  13   2      194.00      181.75      7.28 o 
   2  13   2       59.67       61.85      2.99 o 
   3  13   2      109.95      114.69      4.15 o 
   4  13   2      116.45      116.74      5.16 o 
   5  13   2       12.51       11.44      1.82 o 
   6  13   2        0.62        0.90      1.56 o 
   7  13   2        0.68        2.10      3.26 o 
  -6  14   2       58.25       55.90      5.42 o 
  -5  14   2        7.62        8.00      3.73 o 
  -4  14   2       57.43       64.37      5.08 o 
  -3  14   2        2.56        2.26      1.78 o 
  -2  14   2      177.97      175.32      5.63 o 
  -1  14   2       60.83       56.13      3.35 o 
   0  14   2      346.15      336.80     14.40 o 
   1  14   2       60.93       54.89      3.35 o 
   2  14   2      178.18      178.75      7.28 o 
   3  14   2        2.56        4.61      1.78 o 
   4  14   2       57.29       66.65      4.07 o 
   5  14   2        7.57       11.67      2.27 o 
   6  14   2       58.25       66.21      4.07 o 
  -5  15   2        5.27        7.11      3.05 o 
  -4  15   2       99.74      102.66      6.44 o 
  -3  15   2       10.44        9.19      2.03 o 
  -2  15   2      201.73      171.70      5.87 o 
  -1  15   2       18.43       21.04      2.51 o 
   0  15   2       52.52       54.62      4.74 o 
   1  15   2       18.46       19.27      2.51 o 
   2  15   2      202.07      179.44      6.10 o 
   3  15   2       10.37        8.13      3.05 o 
   4  15   2       99.67       96.22      6.78 o 
   5  15   2        5.26        6.93      2.12 o 
   6  15   2        4.50        3.99      2.27 o 
  -5  16   2        6.20        6.44      3.05 o 
  -4  16   2       12.38       15.25      3.73 o 
  -3  16   2        3.41        3.90      1.92 o 
  -2  16   2        4.33        3.49      2.03 o 
  -1  16   2       12.78        9.66      2.16 o 
   0  16   2        1.16        0.07      1.78 o 
   1  16   2       12.79       10.40      3.90 o 
   2  16   2        4.29        5.62      2.03 o 
   3  16   2        3.39        1.02      2.71 o 
   4  16   2       12.39       10.50      3.39 o 
   5  16   2        6.21        6.10      3.05 o 
  -5  17   2        7.37        3.73      3.39 o 
  -4  17   2        4.19        4.74      3.05 o 
  -3  17   2        0.23        0.81      1.78 o 
  -2  17   2        2.22        2.13      2.03 o 
  -1  17   2        1.65        0.23      1.78 o 
   0  17   2        5.21        5.08      1.92 o 
   1  17   2        1.65       -0.45      1.78 o 
   2  17   2        2.20        0.95      1.78 o 
   3  17   2        0.23        0.34      2.71 o 
   4  17   2        4.20       -0.34      2.71 o 
   5  17   2        7.37        3.73      3.39 o 
  -4  18   2        0.74       -1.02      2.71 o 
  -3  18   2        2.13        1.81      2.03 o 
  -2  18   2       13.25       14.43      2.64 o 
  -1  18   2        4.08        6.38      2.27 o 
   0  18   2       16.20       19.92      6.27 o 
   1  18   2        4.09        4.90      3.39 o 
   2  18   2       13.24       15.82      3.22 o 
   3  18   2        2.12        1.69      3.05 o 
   4  18   2        0.74       -0.34      3.05 o 
  -3  19   2       19.11       30.19      3.35 o 
  -2  19   2        8.82        8.64      2.64 o 
  -1  19   2       18.76       21.78      3.11 o 
   0  19   2        4.52        4.57      2.40 o 
   1  19   2       18.75       21.47      4.57 o 
   2  19   2        8.78       13.44      2.87 o 
   3  19   2       19.07       25.75      4.74 o 
  -2  20   2        3.55        8.30      2.87 o 
  -1  20   2       27.14       39.95      3.95 o 
   0  20   2        4.64        7.79      2.64 o 
   1  20   2       27.18       32.65      5.08 o 
   2  20   2        3.54        2.36      3.90 o 
   1   0   3     1018.22     1043.34     13.61 o 
   2   0   3      973.22     1001.70     15.93 o 
   3   0   3      106.53      121.16      2.74 o 
   4   0   3       64.27       66.98      2.35 o 
   5   0   3      103.61      109.72      3.25 o 
   6   0   3       14.08       16.70      2.45 o 
   7   0   3       28.80       34.55      2.60 o 
   8   0   3        2.00       -1.40      3.10 o 
   9   0   3        0.78        0.74      1.99 o 
  -9   1   3        1.02        4.97      2.13 o 
  -8   1   3        5.60        4.40      1.96 o 
  -7   1   3        5.54        3.40      1.62 o 
  -6   1   3        9.50        4.50      1.54 o 
  -5   1   3        3.45        2.43      1.03 o 
  -4   1   3      677.12      660.55      9.78 o 
  -3   1   3       86.17       83.94      2.28 o 
  -2   1   3     1433.94     1349.21     20.84 o 
  -1   1   3     1665.39     1628.69     24.43 o 
   0   1   3      417.49      454.57      4.36 o 
   1   1   3     1668.50     1641.80     19.74 o 
   2   1   3     1433.92     1354.14     20.96 o 
   3   1   3       86.53       82.40      2.28 o 
   4   1   3      677.62      667.14      9.91 o 
   5   1   3        3.39        1.52      1.10 o 
   6   1   3        9.51        7.32      2.11 o 
   7   1   3        5.59        4.48      1.78 o 
   8   1   3        5.59        5.07      2.02 o 
   9   1   3        1.02        0.55      2.02 o 
  -9   2   3        2.76        1.50      2.04 o 
  -8   2   3        0.18       -0.37      1.54 o 
  -7   2   3        5.72        4.97      1.56 o 
  -6   2   3       18.81       21.66      1.88 o 
  -5   2   3       98.61       88.93      2.98 o 
  -4   2   3       47.48       50.21      2.89 o 
  -3   2   3      204.45      211.47      5.60 o 
  -2   2   3      519.45      481.73      6.35 o 
  -1   2   3       19.99       22.42      0.59 o 
   0   2   3     7182.81     6539.08     68.11 o 
   1   2   3       20.17       22.57      0.81 o 
   2   2   3      518.93      475.00     12.54 o 
   3   2   3      204.40      209.70      3.90 o 
   4   2   3       47.33       54.56      2.15 o 
   5   2   3       98.50       96.96      3.12 o 
   6   2   3       18.82       18.20      1.88 o 
   7   2   3        5.70        6.59      1.74 o 
   8   2   3        0.18       -1.67      1.67 o 
   9   2   3        2.77        0.62      3.10 o 
  -9   3   3        1.00        1.02      2.64 o 
  -8   3   3        0.83        0.57      1.81 o 
  -7   3   3       13.50       12.97      1.94 o 
  -6   3   3       14.28       11.37      1.60 o 
  -5   3   3       25.80       25.08      1.75 o 
  -4   3   3       64.50       70.72      2.33 o 
  -3   3   3      388.70      405.15      5.26 o 
  -2   3   3      198.15      199.18      4.22 o 
  -1   3   3        7.06        6.73      0.49 o 
   0   3   3     1399.61     1430.31     12.14 o 
   1   3   3        7.10        6.24      0.56 o 
   2   3   3      197.96      192.34      4.19 o 
   3   3   3      388.11      400.41      6.25 o 
   4   3   3       64.73       71.49      2.40 o 
   5   3   3       25.85       27.85      1.87 o 
   6   3   3       14.26       13.40      1.69 o 
   7   3   3       13.45        9.96      1.82 o 
   8   3   3        0.82        1.59      1.78 o 
   9   3   3        1.00       -2.36      2.36 o 
  -8   4   3        0.37       -0.64      1.54 o 
  -7   4   3        6.88        7.59      1.74 o 
  -6   4   3        2.84        0.65      1.43 o 
  -5   4   3        7.21        6.17      0.91 o 
  -4   4   3        6.08        7.39      0.88 o 
  -3   4   3      119.29      131.47      2.58 o 
  -2   4   3      282.65      285.78      3.63 o 
  -1   4   3      514.41      513.35      5.08 o 
   0   4   3      120.60      119.10      1.39 o 
   1   4   3      513.42      501.76      6.63 o 
   2   4   3      283.99      281.67      5.63 o 
   3   4   3      119.40      132.82      3.83 o 
   4   4   3        6.03        6.16      1.03 o 
   5   4   3        7.20        6.64      1.23 o 
   6   4   3        2.87        4.05      1.43 o 
   7   4   3        6.90        6.63      1.67 o 
   8   4   3        0.38       -1.54      1.54 o 
  -8   5   3        2.40        0.45      1.64 o 
  -7   5   3        4.13        4.62      1.54 o 
  -6   5   3       16.03       15.41      1.74 o 
  -5   5   3       15.24       12.99      1.20 o 
  -4   5   3       26.89       26.36      1.61 o 
  -3   5   3       94.14       87.48      2.06 o 
  -2   5   3      678.25      667.30      7.53 o 
  -1   5   3      875.67      884.81      7.76 o 
   0   5   3      761.71      765.03      6.79 o 
   1   5   3      874.69      883.48      9.64 o 
   2   5   3      677.74      648.57     11.26 o 
   3   5   3       94.11       89.35      2.39 o 
   4   5   3       26.91       25.75      2.03 o 
   5   5   3       15.26       13.81      1.49 o 
   6   5   3       16.01       16.72      1.82 o 
   7   5   3        4.12        2.71      1.60 o 
   8   5   3        2.39        3.79      2.33 o 
  -8   6   3        5.05        2.71      3.39 o 
  -7   6   3       12.25        9.90      1.74 o 
  -6   6   3       94.10       95.56      3.37 o 
  -5   6   3       25.81       30.44      2.59 o 
  -4   6   3       49.77       47.80      1.99 o 
  -3   6   3       18.07       20.84      1.10 o 
  -2   6   3      568.67      551.58     13.64 o 
  -1   6   3      461.02      449.08      5.31 o 
   0   6   3      345.14      378.96      3.69 o 
   1   6   3      460.62      451.13      5.58 o 
   2   6   3      569.19      548.55      7.82 o 
   3   6   3       18.08       17.65      1.19 o 
   4   6   3       49.72       48.03      3.21 o 
   5   6   3       25.81       27.02      1.84 o 
   6   6   3       94.14      104.32      3.71 o 
   7   6   3       12.24       17.93      2.06 o 
   8   6   3        5.07        2.20      2.20 o 
  -8   7   3        3.51        2.18      2.27 o 
  -7   7   3        3.18        6.44      3.05 o 
  -6   7   3       13.46       16.18      1.74 o 
  -5   7   3       96.80      102.47      3.00 o 
  -4   7   3      164.30      161.97      3.37 o 
  -3   7   3       63.60       68.23      1.65 o 
  -2   7   3      246.46      259.12      6.36 o 
  -1   7   3     1598.27     1575.55     14.90 o 
   0   7   3      205.08      196.97      2.67 o 
   1   7   3     1597.62     1568.30     16.90 o 
   2   7   3      245.74      268.52      4.64 o 
   3   7   3       63.66       67.39      1.82 o 
   4   7   3      164.48      163.85      3.74 o 
   5   7   3       96.69       98.60      3.23 o 
   6   7   3       13.52       13.68      1.82 o 
   7   7   3        3.19        2.23      2.03 o 
   8   7   3        3.51        1.82      4.07 o 
  -8   8   3        0.83        5.08      3.39 o 
  -7   8   3        9.23        6.95      2.16 o 
  -6   8   3       19.53       26.43      3.73 o 
  -5   8   3        0.06       -0.99      1.52 o 
  -4   8   3       13.99       14.76      1.16 o 
  -3   8   3       83.27       77.51      1.82 o 
  -2   8   3       29.74       30.24      1.71 o 
  -1   8   3       46.15       38.69      1.19 o 
   0   8   3      287.54      328.25      3.66 o 
   1   8   3       45.93       37.32      1.30 o 
   2   8   3       29.92       34.77      2.54 o 
   3   8   3       83.18       75.59      2.35 o 
   4   8   3       13.97       16.09      2.05 o 
   5   8   3        0.06        0.11      1.22 o 
   6   8   3       19.58       21.05      2.06 o 
   7   8   3        9.20        9.27      1.88 o 
   8   8   3        0.85       -0.56      2.03 o 
  -8   9   3        0.34       -3.05      3.05 o 
  -7   9   3        0.57       -1.36      2.71 o 
  -6   9   3       25.60       28.80      3.73 o 
  -5   9   3       42.15       35.01      2.51 o 
  -4   9   3      213.44      215.21      5.51 o 
  -3   9   3       77.34       73.39      2.28 o 
  -2   9   3       14.56       14.45      0.75 o 
  -1   9   3      401.67      399.92      4.42 o 
   0   9   3       63.99       53.37      1.35 o 
   1   9   3      401.52      398.15      7.58 o 
   2   9   3       14.71       13.52      2.07 o 
   3   9   3       77.32       69.81      2.41 o 
   4   9   3      213.79      221.19      4.82 o 
   5   9   3       42.07       36.59      5.59 o 
   6   9   3       25.75       29.44      2.28 o 
   7   9   3        0.56        1.39      1.62 o 
   8   9   3        0.34        2.32      2.36 o 
  -7  10   3        1.27       -1.36      2.71 o 
  -6  10   3       25.33       21.01      4.07 o 
  -5  10   3       13.70       12.50      2.03 o 
  -4  10   3      100.87      114.17      3.19 o 
  -3  10   3        6.75        5.15      1.05 o 
  -2  10   3       88.31       99.62      1.88 o 
  -1  10   3       46.92       43.90      1.09 o 
   0  10   3      113.67      114.25      1.55 o 
   1  10   3       46.72       45.55      1.87 o 
   2  10   3       88.16       99.42      3.24 o 
   3  10   3        6.78        6.45      0.78 o 
   4  10   3      100.91      110.57      3.39 o 
   5  10   3       13.62       14.34      1.76 o 
   6  10   3       25.27       25.59      2.28 o 
   7  10   3        1.26        1.77      1.62 o 
  -7  11   3        3.45        5.76      3.39 o 
  -6  11   3       27.30       28.12      4.07 o 
  -5  11   3       34.05       40.21      3.56 o 
  -4  11   3       41.65       45.85      3.22 o 
  -3  11   3       45.96       45.06      2.64 o 
  -2  11   3      231.81      237.97      3.46 o 
  -1  11   3       92.39       97.85      2.13 o 
   0  11   3        0.49       -0.40      0.41 o 
   1  11   3       92.09       92.19      2.69 o 
   2  11   3      232.25      242.60      4.57 o 
   3  11   3       45.88       47.15      2.33 o 
   4  11   3       41.53       44.55      3.95 o 
   5  11   3       34.07       37.27      2.41 o 
   6  11   3       27.23       33.53      2.79 o 
   7  11   3        3.46        2.26      1.76 o 
  -7  12   3        1.02       -2.37      2.37 o 
  -6  12   3       33.00       40.32      4.74 o 
  -5  12   3        0.77       -1.68      1.68 o 
  -4  12   3       83.59       89.70      3.95 o 
  -3  12   3       57.99       62.45      2.53 o 
  -2  12   3      183.62      189.87      5.78 o 
  -1  12   3       13.42       16.38      2.03 o 
   0  12   3      405.09      396.13      5.27 o 
   1  12   3       13.58       17.55      2.46 o 
   2  12   3      183.29      189.31      6.41 o 
   3  12   3       57.74       68.19      2.66 o 
   4  12   3       83.67       83.41      3.12 o 
   5  12   3        0.76        1.59      1.49 o 
   6  12   3       33.03       40.10      2.74 o 
   7  12   3        1.03        3.61      1.96 o 
  -7  13   3       22.10       22.02      4.40 o 
  -6  13   3       21.19       21.01      4.07 o 
  -5  13   3       15.57       16.60      2.40 o 
  -4  13   3       93.38      104.14      4.19 o 
  -3  13   3       45.40       47.02      2.99 o 
  -2  13   3       26.05       26.69      2.33 o 
  -1  13   3      262.10      219.89      8.81 o 
   0  13   3      153.02      138.95      4.79 o 
   1  13   3      262.23      229.72      4.79 o 
   2  13   3       26.01       29.25      2.75 o 
   3  13   3       45.51       47.75      2.93 o 
   4  13   3       93.41       97.26      3.44 o 
   5  13   3       15.60       17.42      2.28 o 
   6  13   3       21.23       13.69      3.07 o 
   7  13   3       22.14       26.76      2.67 o 
  -6  14   3        4.05        6.78      3.39 o 
  -5  14   3       38.70       41.00      4.40 o 
  -4  14   3       26.41       22.36      3.73 o 
  -3  14   3       82.83       71.52      5.08 o 
  -2  14   3       70.47       73.15      4.07 o 
  -1  14   3        4.31        1.86      1.86 o 
   0  14   3      102.69       94.37      5.59 o 
   1  14   3        4.24        2.69      1.78 o 
   2  14   3       70.32       75.27      3.83 o 
   3  14   3       82.86       78.20      3.66 o 
   4  14   3       26.46       30.74      2.85 o 
   5  14   3       38.78       41.00      3.23 o 
   6  14   3        4.04        5.36      2.06 o 
  -5  15   3       15.80       18.97      3.73 o 
  -4  15   3       31.09       33.54      4.07 o 
  -3  15   3        0.78        1.52      1.68 o 
  -2  15   3       62.54       57.62      3.59 o 
  -1  15   3        2.99        6.02      2.03 o 
   0  15   3       75.01       73.64      3.95 o 
   1  15   3        3.08        4.24      1.86 o 
   2  15   3       62.38       57.71      3.71 o 
   3  15   3        0.79        4.74      3.05 o 
   4  15   3       31.21       34.02      4.07 o 
   5  15   3       15.85       16.28      2.88 o 
   6  15   3       11.06        9.83      2.40 o 
  -5  16   3        0.98       -2.37      2.37 o 
  -4  16   3        5.78        7.11      3.05 o 
  -3  16   3       15.81       13.25      2.40 o 
  -2  16   3       26.58       23.24      2.64 o 
  -1  16   3       23.64       22.26      2.64 o 
   0  16   3       30.69       30.11      2.99 o 
   1  16   3       23.59       23.78      2.75 o 
   2  16   3       26.68       25.12      4.40 o 
   3  16   3       15.82       14.23      3.73 o 
   4  16   3        5.73        3.05      2.71 o 
   5  16   3        0.98        3.39      2.71 o 
  -5  17   3        2.78        5.08      3.39 o 
  -4  17   3        5.32        6.10      3.05 o 
  -3  17   3        5.99        3.67      2.03 o 
  -2  17   3        0.27       -0.11      1.78 o 
  -1  17   3       16.81       22.72      2.87 o 
   0  17   3        0.12       -1.33      1.86 o 
   1  17   3       16.80       17.79      2.75 o 
   2  17   3        0.27        2.99      2.03 o 
   3  17   3        5.98        9.49      3.73 o 
   4  17   3        5.34        3.73      3.39 o 
   5  17   3        2.79        7.45      3.39 o 
  -4  18   3       16.29       18.30      4.40 o 
  -3  18   3       17.60       18.83      2.75 o 
  -2  18   3       24.76       32.79      4.07 o 
  -1  18   3        7.29        7.56      3.22 o 
   0  18   3       19.60       26.61      3.09 o 
   1  18   3        7.27        6.42      2.27 o 
   2  18   3       24.77       15.25      4.07 o 
   3  18   3       17.58       14.91      4.07 o 
   4  18   3       16.31       16.26      4.40 o 
  -3  19   3        0.58        1.87      4.24 o 
  -2  19   3        9.97       15.66      6.27 o 
  -1  19   3        0.75        0.68      2.16 o 
   0  19   3       26.97       33.52      3.47 o 
   1  19   3        0.74        1.86      2.20 o 
   2  19   3       10.02       15.25      4.07 o 
   3  19   3        0.57        4.40      3.73 o 
  -1  20   3        0.53       -2.16      2.16 o 
   0  20   3        0.37       -1.17      4.40 o 
   1  20   3        0.54       -2.19      2.27 o 
   0   0   4      163.48      130.53      2.51 o 
   1   0   4       55.94       43.65      1.14 o 
   2   0   4      598.94      607.11     10.29 o 
   3   0   4      172.10      172.66      4.29 o 
   4   0   4       86.49      102.03      2.92 o 
   5   0   4       26.29       28.01      1.88 o 
   6   0   4        8.79       11.09      1.69 o 
   7   0   4       14.48       14.15      2.02 o 
   8   0   4        1.09       -0.90      1.74 o 
   9   0   4        3.05        2.56      2.60 o 
  -9   1   4        1.28       -1.53      2.27 o 
  -8   1   4        6.68        3.79      1.88 o 
  -7   1   4        0.65        0.60      1.77 o 
  -6   1   4        4.92        2.88      1.39 o 
  -5   1   4       19.56       14.62      1.85 o 
  -4   1   4      131.22      137.81      3.49 o 
  -3   1   4      437.73      452.67      8.37 o 
  -2   1   4     1525.11     1573.59     24.19 o 
  -1   1   4     1115.37     1109.90     11.72 o 
   0   1   4     5108.70     4749.14     45.10 o 
   1   1   4     1116.56     1114.19     13.75 o 
   2   1   4     1524.21     1596.30     24.32 o 
   3   1   4      437.41      448.07     10.67 o 
   4   1   4      131.23      131.69      3.31 o 
   5   1   4       19.52       18.63      1.56 o 
   6   1   4        4.91        3.73      1.37 o 
   7   1   4        0.66        2.68      1.49 o 
   8   1   4        6.72        6.32      1.98 o 
   9   1   4        1.27        1.66      2.51 o 
  -8   2   4        0.23        0.56      2.13 o 
  -7   2   4        5.64        6.87      1.74 o 
  -6   2   4        5.37        3.05      1.37 o 
  -5   2   4       29.11       26.81      1.74 o 
  -4   2   4       46.07       40.03      2.15 o 
  -3   2   4      173.04      170.37      2.98 o 
  -2   2   4      630.03      604.74      8.61 o 
  -1   2   4      876.93      889.89      9.57 o 
   0   2   4     1254.48     1315.28     12.24 o 
   1   2   4      876.62      895.67     11.20 o 
   2   2   4      629.53      593.47     10.18 o 
   3   2   4      172.90      163.50      5.76 o 
   4   2   4       46.16       38.60      1.88 o 
   5   2   4       29.19       23.50      1.76 o 
   6   2   4        5.34        3.73      1.29 o 
   7   2   4        5.62        5.88      1.69 o 
   8   2   4        0.23        0.31      1.60 o 
  -8   3   4        0.19       -1.52      2.54 o 
  -7   3   4        0.49        0.77      1.43 o 
  -6   3   4       32.09       36.57      4.07 o 
  -5   3   4        7.35        7.88      1.34 o 
  -4   3   4       52.29       46.94      1.67 o 
  -3   3   4       58.76       55.29      1.77 o 
  -2   3   4      530.45      563.21      6.33 o 
  -1   3   4       42.06       46.84      0.89 o 
   0   3   4      111.36      134.18      1.62 o 
   1   3   4       42.21       43.45      1.19 o 
   2   3   4      530.27      531.80      9.58 o 
   3   3   4       58.59       56.03      2.51 o 
   4   3   4       52.30       48.92      2.02 o 
   5   3   4        7.33        7.96      1.29 o 
   6   3   4       32.09       33.18      2.33 o 
   7   3   4        0.48       -1.27      2.02 o 
   8   3   4        0.19       -0.81      1.62 o 
  -8   4   4        0.39       -1.19      1.87 o 
  -7   4   4        1.79        3.18      1.54 o 
  -6   4   4       16.39       16.72      1.80 o 
  -5   4   4       54.65       53.44      2.39 o 
  -4   4   4      151.97      148.38      3.08 o 
  -3   4   4     1103.28     1097.29     13.92 o 
  -2   4   4      317.69      357.15      4.39 o 
  -1   4   4      391.40      422.67      4.42 o 
   0   4   4     1244.35     1342.51     12.60 o 
   1   4   4      391.97      422.50      5.71 o 
   2   4   4      317.43      351.20      6.71 o 
   3   4   4     1102.76     1060.38     22.19 o 
   4   4   4      151.78      145.25      3.51 o 
   5   4   4       54.82       53.74      2.41 o 
   6   4   4       16.40       16.40      2.28 o 
   7   4   4        1.80        2.53      1.62 o 
   8   4   4        0.39        2.51      1.74 o 
  -8   5   4        6.86        4.44      2.19 o 
  -7   5   4        0.78       -0.87      1.63 o 
  -6   5   4        0.68        0.88      1.38 o 
  -5   5   4       49.46       55.01      2.93 o 
  -4   5   4       18.86       18.66      1.23 o 
  -3   5   4      940.97      946.12     12.30 o 
  -2   5   4      562.72      588.98      6.72 o 
  -1   5   4      485.40      505.88      4.69 o 
   0   5   4       62.67       52.27      0.90 o 
   1   5   4      484.66      499.06      5.87 o 
   2   5   4      562.97      572.00      7.82 o 
   3   5   4      941.04      930.61     15.93 o 
   4   5   4       18.80       22.04      1.92 o 
   5   5   4       49.49       57.79      2.59 o 
   6   5   4        0.68       -0.11      1.37 o 
   7   5   4        0.78       -0.79      1.34 o 
   8   5   4        6.86        4.06      1.74 o 
  -8   6   4        0.98        0.34      3.05 o 
  -7   6   4        7.51        8.00      2.03 o 
  -6   6   4        9.08        8.88      1.78 o 
  -5   6   4       53.34       55.28      2.85 o 
  -4   6   4      278.39      278.58      6.33 o 
  -3   6   4       29.80       29.32      1.09 o 
  -2   6   4      200.90      204.01      2.93 o 
  -1   6   4     1524.38     1571.37     13.53 o 
   0   6   4      959.05      908.84      8.96 o 
   1   6   4     1524.38     1576.25     19.63 o 
   2   6   4      200.76      199.15      3.28 o 
   3   6   4       29.81       27.77      5.08 o 
   4   6   4      278.51      273.80      5.17 o 
   5   6   4       53.38       56.18      3.23 o 
   6   6   4        9.11        9.61      1.76 o 
   7   6   4        7.52        6.53      1.69 o 
   8   6   4        0.99        0.68      2.16 o 
  -8   7   4        0.55       -2.37      3.05 o 
  -7   7   4        4.18        5.42      3.05 o 
  -6   7   4       12.15       12.84      1.87 o 
  -5   7   4       25.50       26.10      3.05 o 
  -4   7   4        6.17        6.54      1.03 o 
  -3   7   4       93.08       89.19      3.18 o 
  -2   7   4       82.61       79.51      1.59 o 
  -1   7   4      459.46      500.28      5.35 o 
   0   7   4      123.93      111.80      1.49 o 
   1   7   4      458.84      502.46      7.16 o 
   2   7   4       82.71       77.79      1.86 o 
   3   7   4       93.33       81.82      3.11 o 
   4   7   4        6.15        5.45      1.44 o 
   5   7   4       25.53       23.95      1.80 o 
   6   7   4       12.07       10.54      2.27 o 
   7   7   4        4.19        4.15      2.03 o 
   8   7   4        0.55       -0.34      2.71 o 
  -8   8   4        2.34        3.05      3.39 o 
  -7   8   4        0.81       -0.68      2.71 o 
  -6   8   4        2.66        1.69      2.37 o 
  -5   8   4       54.58       46.76      4.40 o 
  -4   8   4       52.33       55.10      2.51 o 
  -3   8   4       73.39       70.97      1.71 o 
  -2   8   4       89.12       85.09      3.50 o 
  -1   8   4      520.15      518.90      6.29 o 
   0   8   4      110.13       96.91      2.10 o 
   1   8   4      519.64      508.57      6.55 o 
   2   8   4       89.01       88.75      2.40 o 
   3   8   4       73.24       77.82      2.47 o 
   4   8   4       52.42       52.60      2.41 o 
   5   8   4       54.53       51.12      3.23 o 
   6   8   4        2.64       -1.14      4.57 o 
   7   8   4        0.81        2.54      2.16 o 
   8   8   4        2.34        0.00      2.95 o 
  -8   9   4        1.87        2.03      3.73 o 
  -6   9   4        9.17       10.50      3.05 o 
  -5   9   4       13.37       18.30      3.05 o 
  -4   9   4       20.08       23.72      1.92 o 
  -3   9   4       72.06       70.65      2.87 o 
  -2   9   4       87.70       97.71      1.80 o 
  -1   9   4        2.48        2.15      0.56 o 
   0   9   4      244.77      247.18      3.72 o 
   1   9   4        2.48        2.38      0.64 o 
   2   9   4       87.92       98.55      2.66 o 
   3   9   4       72.08       77.12      1.75 o 
   4   9   4       20.02       21.69      1.76 o 
   5   9   4       13.34       13.50      2.01 o 
   6   9   4        9.13        8.37      2.18 o 
   7   9   4        2.71        2.30      1.90 o 
   8   9   4        1.87        2.62      1.82 o 
  -7  10   4        1.40       -1.02      3.05 o 
  -5  10   4        3.18        6.10      2.37 o 
  -4  10   4      138.17      140.20      4.31 o 
  -3  10   4        0.27       -0.48      0.83 o 
  -2  10   4      147.43      135.93      2.27 o 
  -1  10   4      205.03      191.64      2.48 o 
   0  10   4     1796.75     1714.21     21.47 o 
   1  10   4      205.41      192.38      4.40 o 
   2  10   4      147.26      131.87      3.21 o 
   3  10   4        0.27        0.44      0.59 o 
   4  10   4      138.26      128.88      4.42 o 
   5  10   4        3.18        3.32      1.39 o 
   6  10   4       58.33       60.01      3.06 o 
   7  10   4        1.42        2.79      1.78 o 
  -7  11   4        1.08       -1.69      3.05 o 
  -6  11   4       38.46       27.78      4.40 o 
  -5  11   4       11.65        5.42      2.71 o 
  -4  11   4      173.33      176.52      7.45 o 
  -3  11   4       25.78       25.44      1.74 o 
  -2  11   4      205.32      204.28      3.14 o 
  -1  11   4       60.27       59.82      1.78 o 
   0  11   4      472.27      444.39      5.78 o 
   1  11   4       59.96       53.61      2.65 o 
   2  11   4      205.16      199.71      4.20 o 
   3  11   4       25.97       29.25      1.82 o 
   4  11   4      173.28      182.48      8.03 o 
   5  11   4       11.69        8.91      1.82 o 
   6  11   4       38.46       38.42      2.67 o 
   7  11   4        1.07        3.16      1.94 o 
  -7  12   4        2.80       -2.03      3.05 o 
  -6  12   4       38.31       39.64      4.74 o 
  -5  12   4       35.14       30.83      4.07 o 
  -4  12   4      285.11      278.67      7.06 o 
  -3  12   4       67.80       62.62      2.24 o 
  -2  12   4      577.03      591.40     10.26 o 
  -1  12   4       30.08       38.75      1.99 o 
   0  12   4      426.04      415.14      5.55 o 
   1  12   4       30.32       38.00      7.11 o 
   2  12   4      576.96      576.04     15.59 o 
   3  12   4       67.88       71.36      3.94 o 
   4  12   4      285.29      297.72      6.13 o 
   5  12   4       34.94       32.06      2.33 o 
   6  12   4       38.27       45.34      2.86 o 
   7  12   4        2.79        2.89      1.87 o 
  -6  13   4       38.55       40.32      4.74 o 
  -5  13   4       35.50       37.27      4.40 o 
  -4  13   4      148.46      167.03      7.45 o 
  -3  13   4      131.18      111.76      9.99 o 
  -2  13   4      425.00      415.84      9.22 o 
  -1  13   4       79.98       69.92      7.28 o 
   0  13   4       50.05       42.84      4.74 o 
   1  13   4       80.07       78.44      2.91 o 
   2  13   4      425.75      403.37     11.18 o 
   3  13   4      131.21      117.97      4.57 o 
   4  13   4      148.28      156.99      5.49 o 
   5  13   4       35.55       35.57      2.47 o 
   6  13   4       38.61       40.29      2.86 o 
  -4  14   4       15.17       15.42      2.16 o 
  -3  14   4       13.15       14.03      2.88 o 
  -2  14   4       56.70       52.44      3.11 o 
  -1  14   4      125.56      103.47      5.59 o 
   0  14   4       59.15       57.53      3.47 o 
   1  14   4      125.40      105.75      6.44 o 
   2  14   4       56.71       49.80      4.74 o 
   3  14   4       13.16       17.02      2.54 o 
   4  14   4       15.17       14.61      2.36 o 
   5  14   4        7.37        8.64      2.40 o 
   6  14   4       20.65       24.79      3.09 o 
  -4  15   4        1.46        1.52      1.68 o 
  -3  15   4        0.93       -1.02      1.54 o 
  -2  15   4       13.45       17.00      2.40 o 
  -1  15   4       58.28       60.99      3.59 o 
   0  15   4      191.78      194.09      6.35 o 
   1  15   4       58.37       65.69      3.83 o 
   2  15   4       13.43       15.25      3.39 o 
   3  15   4        0.93       -1.69      2.37 o 
   4  15   4        1.44       -0.02      4.24 o 
   5  15   4       16.79       14.05      3.05 o 
   6  15   4        2.23        3.22      2.40 o 
  -4  16   4        3.15        0.00      2.71 o 
  -3  16   4       33.51       30.22      3.05 o 
  -2  16   4       29.78       31.22      5.42 o 
  -1  16   4       13.67       14.70      3.90 o 
   0  16   4       15.00       12.05      2.40 o 
   1  16   4       13.65       16.57      2.51 o 
   2  16   4       29.85       27.78      4.07 o 
   3  16   4       33.58       39.98      4.74 o 
   4  16   4        3.13        3.05      3.05 o 
   5  16   4        0.41        0.00      2.71 o 
  -4  17   4        7.91        9.49      3.39 o 
  -3  17   4        2.98        3.49      2.03 o 
  -2  17   4        3.48        3.63      2.03 o 
  -1  17   4       51.54       50.86      3.59 o 
   0  17   4        0.97        2.35      2.03 o 
   1  17   4       51.58       49.26      3.71 o 
   2  17   4        3.45       -0.34      2.37 o 
   3  17   4        3.00        3.73      2.71 o 
   4  17   4        7.92        8.47      3.73 o 
  -4  18   4        1.72        4.40      3.39 o 
  -3  18   4        5.39        4.91      2.16 o 
  -2  18   4        1.19       -0.54      1.78 o 
  -1  18   4        4.84        8.47      2.40 o 
   0  18   4        3.15        2.20      1.92 o 
   1  18   4        4.88        5.83      2.27 o 
   2  18   4        1.18       -0.68      2.71 o 
   3  18   4        5.39        0.34      2.71 o 
   4  18   4        1.72        4.74      3.39 o 
  -3  19   4       11.62       14.52      2.87 o 
  -2  19   4        3.64        3.90      2.40 o 
  -1  19   4        1.19       -2.09      3.90 o 
   0  19   4        0.20        0.87      2.88 o 
   1  19   4        1.19        1.36      2.71 o 
   2  19   4        3.64       -0.68      3.05 o 
   3  19   4       11.65       14.57      4.40 o 
  -1  20   4        7.94        5.42      3.73 o 
   0  20   4        4.76        1.52      2.40 o 
   1  20   4        7.99        8.30      2.87 o 
   1   0   5      372.07      400.78      4.72 o 
   2   0   5      392.05      391.22      7.18 o 
   3   0   5      297.32      319.86      6.70 o 
   4   0   5      131.69      128.64      6.78 o 
   5   0   5        0.66        2.68      1.38 o 
   6   0   5       26.05       26.61      2.51 o 
   7   0   5        1.27       -1.02      2.03 o 
   8   0   5        0.84        1.43      2.12 o 
  -8   1   5        0.57       -1.87      1.87 o 
  -7   1   5        5.64        4.98      2.03 o 
  -6   1   5       22.10       20.96      2.51 o 
  -5   1   5        4.44        7.67      1.54 o 
  -4   1   5        0.42        1.34      0.57 o 
  -3   1   5      139.70      135.71      3.81 o 
  -2   1   5      774.40      725.59     11.97 o 
  -1   1   5     1791.18     1711.81     18.07 o 
   0   1   5      281.31      287.97      3.08 o 
   1   1   5     1791.80     1745.02     18.07 o 
   2   1   5      773.92      725.59      9.48 o 
   3   1   5      139.41      139.25      3.81 o 
   4   1   5        0.44        0.93      1.69 o 
   5   1   5        4.47        3.91      1.54 o 
   6   1   5       22.19       16.56      2.27 o 
   7   1   5        5.65        4.59      2.12 o 
   8   1   5        0.57        0.07      2.27 o 
  -8   2   5        5.68        1.05      2.19 o 
  -7   2   5        3.78        3.73      4.07 o 
  -6   2   5        5.26        4.90      1.78 o 
  -5   2   5       17.28       15.48      3.39 o 
  -4   2   5       92.03       99.23      2.28 o 
  -3   2   5      211.30      211.43     10.16 o 
  -2   2   5      227.33      264.55      6.06 o 
  -1   2   5     1097.17     1096.92     10.41 o 
   0   2   5     1308.14     1218.54     11.45 o 
   1   2   5     1098.10     1104.89     13.73 o 
   2   2   5      227.12      255.87      4.04 o 
   3   2   5      210.75      204.00      4.91 o 
   4   2   5       91.85       91.99      4.40 o 
   5   2   5       17.29       17.87      2.37 o 
   6   2   5        5.23        5.62      1.78 o 
   7   2   5        3.80        2.01      2.03 o 
   8   2   5        5.66        3.22      2.40 o 
  -8   3   5        4.51        0.96      2.54 o 
  -7   3   5        1.02        2.96      1.78 o 
  -6   3   5       10.00       10.04      1.87 o 
  -5   3   5        4.03        0.83      1.69 o 
  -4   3   5        7.97        6.33      0.93 o 
  -3   3   5      195.36      186.48      5.62 o 
  -2   3   5      128.76      124.97      2.10 o 
  -1   3   5     1119.53     1070.12     11.47 o 
   0   3   5      287.06      291.83      3.20 o 
   1   3   5     1119.38     1066.96     13.42 o 
   2   3   5      128.94      115.87      2.22 o 
   3   3   5      195.53      187.88      4.67 o 
   4   3   5        8.00        8.87      1.54 o 
   5   3   5        4.09        6.96      1.68 o 
   6   3   5       10.07        7.32      3.22 o 
   7   3   5        1.02        0.32      1.78 o 
   8   3   5        4.52        1.39      2.71 o 
  -8   4   5       12.23       12.35      6.27 o 
  -7   4   5       18.01       18.09      3.05 o 
  -6   4   5      119.06      107.48      4.29 o 
  -5   4   5       28.74       23.95      2.12 o 
  -4   4   5       26.19       26.18      1.38 o 
  -3   4   5       10.36        9.34      0.99 o 
  -2   4   5      387.17      429.82      5.59 o 
  -1   4   5     2731.26     2765.08     21.38 o 
   0   4   5     4598.20     4736.32     39.20 o 
   1   4   5     2730.81     2764.47     33.17 o 
   2   4   5      386.52      426.37      6.27 o 
   3   4   5       10.38       10.48      3.22 o 
   4   4   5       26.23       27.69      2.03 o 
   5   4   5       28.73       29.59      2.51 o 
   6   4   5      119.03      104.28      4.67 o 
   7   4   5       18.00       20.26      2.75 o 
   8   4   5       12.22       15.90      2.99 o 
  -8   5   5       10.76       12.33      3.56 o 
  -7   5   5        8.79       11.77      4.40 o 
  -6   5   5       47.28       43.07      3.73 o 
  -5   5   5       32.08       31.72      4.74 o 
  -4   5   5        7.57        7.50      0.94 o 
  -3   5   5      181.76      187.77      2.93 o 
  -2   5   5      432.58      438.35      4.75 o 
  -1   5   5      204.07      235.35      2.52 o 
   0   5   5       74.97       95.90      1.39 o 
   1   5   5      203.85      234.97      4.79 o 
   2   5   5      431.39      429.77      7.23 o 
   3   5   5      181.86      175.87      4.67 o 
   4   5   5        7.66        6.11      1.44 o 
   5   5   5       32.04       31.83      2.51 o 
   6   5   5       47.26       45.35      3.23 o 
   7   5   5        8.81       11.46      2.51 o 
   8   5   5       10.74       10.84      2.85 o 
  -8   6   5        4.70        3.39      3.39 o 
  -7   6   5        7.97        6.36      2.03 o 
  -6   6   5       37.78       32.05      2.60 o 
  -5   6   5      118.87      118.67      4.15 o 
  -4   6   5       34.50       39.17      1.67 o 
  -3   6   5        1.38        0.99      0.54 o 
  -2   6   5      384.04      415.14      4.62 o 
  -1   6   5      135.56      158.51      2.27 o 
   0   6   5     1254.06     1279.94     11.13 o 
   1   6   5      135.71      154.64      4.76 o 
   2   6   5      383.61      410.04      5.98 o 
   3   6   5        1.37        2.18      1.06 o 
   4   6   5       34.49       35.94      2.40 o 
   5   6   5      118.85      121.53      7.28 o 
   6   6   5       37.85       34.33      2.99 o 
   7   6   5        7.94        7.16      2.37 o 
   8   6   5        4.70        1.94      2.71 o 
  -8   7   5        1.97       -2.71      3.05 o 
  -7   7   5        0.72       -2.71      2.71 o 
  -6   7   5        2.15        1.36      2.37 o 
  -5   7   5       23.56       23.25      2.12 o 
  -4   7   5        0.24       -0.02      0.73 o 
  -3   7   5       67.92       75.75      2.69 o 
  -2   7   5       30.21       26.92      0.87 o 
  -1   7   5      179.88      180.94      2.15 o 
   0   7   5        9.72       10.15      0.46 o 
   1   7   5      179.42      185.76      4.93 o 
   2   7   5       29.95       26.69      1.03 o 
   3   7   5       68.07       79.25      1.89 o 
   4   7   5        0.24       -1.20      1.20 o 
   5   7   5       23.57       25.64      2.51 o 
   6   7   5        2.16        1.31      1.87 o 
   7   7   5        0.73       -0.17      1.92 o 
   8   7   5        1.97       -0.68      2.16 o 
  -8   8   5        1.21        1.02      3.39 o 
  -7   8   5        5.74        3.73      3.05 o 
  -6   8   5        1.29        3.05      2.71 o 
  -5   8   5       54.01       61.32      4.74 o 
  -4   8   5       38.92       44.72      2.44 o 
  -3   8   5       47.42       40.86      1.82 o 
  -2   8   5      120.77      120.10      1.94 o 
  -1   8   5      343.02      334.21      4.01 o 
   0   8   5      192.73      189.58      2.27 o 
   1   8   5      342.97      342.17      5.39 o 
   2   8   5      120.73      118.09      2.30 o 
   3   8   5       47.36       43.20      1.76 o 
   4   8   5       38.85       46.00      2.75 o 
   5   8   5       53.95       57.20      3.23 o 
   6   8   5        1.29        1.26      1.78 o 
   7   8   5        5.74        7.84      2.36 o 
   8   8   5        1.21        2.54      2.36 o 
  -7   9   5       11.66       11.18      3.73 o 
  -6   9   5        8.41        6.10      3.05 o 
  -5   9   5       83.27       91.48      5.76 o 
  -4   9   5       39.41       41.10      2.51 o 
  -3   9   5       21.19       19.38      1.61 o 
  -2   9   5       65.21       64.24      1.42 o 
  -1   9   5      442.79      445.93      5.13 o 
   0   9   5        0.00        0.06      0.34 o 
   1   9   5      442.80      449.72      6.82 o 
   2   9   5       64.84       59.69      2.06 o 
   3   9   5       21.22       18.65      1.37 o 
   4   9   5       39.50       40.51      2.21 o 
   5   9   5       83.20       88.50      3.50 o 
   6   9   5        8.40        6.10      1.76 o 
   7   9   5       11.68       13.40      2.13 o 
  -5  10   5       27.79       34.90      3.73 o 
  -4  10   5      209.72      217.64      5.73 o 
  -3  10   5        3.43        1.63      0.64 o 
  -2  10   5      386.75      366.32     16.02 o 
  -1  10   5       29.74       27.93      1.23 o 
   0  10   5        0.59        0.24      0.43 o 
   1  10   5       29.66       27.65      1.38 o 
   2  10   5      387.33      381.78      6.31 o 
   3  10   5        3.39        2.82      0.74 o 
   4  10   5      209.62      230.39      5.15 o 
   5  10   5       27.81       26.86      2.45 o 
   6  10   5       11.00       14.60      2.08 o 
   7  10   5       16.71       18.64      2.41 o 
  -7  11   5       18.47       17.96      4.40 o 
  -4  11   5       47.73       52.72      6.95 o 
  -3  11   5      144.19      142.56      3.08 o 
  -2  11   5      206.03      211.72      4.06 o 
  -1  11   5      351.42      336.49      4.28 o 
   0  11   5       54.16       51.42      1.83 o 
   1  11   5      351.37      334.89      6.04 o 
   2  11   5      206.01      205.17      4.25 o 
   3  11   5      144.19      141.02      3.69 o 
   4  11   5       47.77       48.67      2.60 o 
   5  11   5       73.11       81.60      3.31 o 
   6  11   5       11.30       14.89      2.04 o 
   7  11   5       18.51       20.34      2.54 o 
  -7  12   5       37.69       46.76      5.76 o 
  -6  12   5       41.54       44.72      5.08 o 
  -5  12   5       56.66       55.90      5.08 o 
  -4  12   5       52.06       57.22      5.59 o 
  -3  12   5      361.78      332.06      7.91 o 
  -2  12   5      133.48      140.12      5.13 o 
  -1  12   5      359.92      334.04      6.02 o 
   0  12   5      599.33      591.92      9.22 o 
   1  12   5      359.74      332.74      6.16 o 
   2  12   5      133.67      135.45      4.48 o 
   3  12   5      361.77      355.78     11.52 o 
   4  12   5       52.05       52.66      2.66 o 
   5  12   5       56.72       60.60      2.98 o 
   6  12   5       41.57       43.82      2.86 o 
   7  12   5       37.69       44.90      3.25 o 
  -6  13   5       21.91       26.43      4.07 o 
  -5  13   5       41.41       44.72      4.74 o 
  -4  13   5       18.86       19.06      2.40 o 
  -3  13   5       36.48       32.62      3.73 o 
  -2  13   5      124.75      125.57      4.55 o 
  -1  13   5      324.90      295.24      7.30 o 
   0  13   5      174.11      185.29      4.46 o 
   1  13   5      324.78      298.05      7.67 o 
   2  13   5      124.53      119.46      4.39 o 
   3  13   5       36.50       34.01      2.69 o 
   4  13   5       18.93       20.03      4.40 o 
   5  13   5       41.46       42.89      2.72 o 
   6  13   5       21.87       27.55      2.60 o 
  -4  14   5       18.01       18.20      2.40 o 
  -3  14   5       56.70       53.37      3.35 o 
  -2  14   5        3.92        3.61      1.78 o 
  -1  14   5       98.81       97.16      9.49 o 
   0  14   5      353.56      350.11      8.50 o 
   1  14   5       98.98       87.24      4.07 o 
   2  14   5        3.89        2.79      1.54 o 
   3  14   5       56.68       56.11      3.47 o 
   4  14   5       17.96       13.40      2.27 o 
   5  14   5        2.98        2.59      2.03 o 
   6  14   5       22.07       23.06      3.39 o 
  -4  15   5        9.52        7.79      2.16 o 
  -3  15   5       24.65       26.09      2.64 o 
  -2  15   5        3.74        2.57      1.63 o 
  -1  15   5        2.13        2.15      1.78 o 
   0  15   5        3.47        3.03      1.78 o 
   1  15   5        2.15        2.53      1.78 o 
   2  15   5        3.70        7.79      3.05 o 
   3  15   5       24.61       25.89      2.60 o 
   4  15   5        9.55        5.93      1.92 o 
   5  15   5        4.61        1.83      2.37 o 
  -4  16   5       13.36       17.53      4.74 o 
  -3  16   5        1.06        2.91      2.03 o 
  -2  16   5       40.82       40.16      7.11 o 
  -1  16   5       26.58       30.31      2.99 o 
   0  16   5        3.14        3.90      1.92 o 
   1  16   5       26.57       26.05      2.87 o 
   2  16   5       40.82       31.85      4.40 o 
   3  16   5        1.07       -1.02      2.71 o 
   4  16   5       13.36       16.94      4.07 o 
   5  16   5        9.29       12.54      3.73 o 
  -4  17   5        0.20       -0.47      2.03 o 
  -3  17   5       17.59       13.09      2.40 o 
  -2  17   5       11.20       10.29      2.37 o 
  -1  17   5       27.48       27.29      2.99 o 
   0  17   5        5.72        1.08      3.05 o 
   1  17   5       27.45       22.87      2.99 o 
   2  17   5       11.25       12.87      3.73 o 
   3  17   5       17.56       16.60      4.07 o 
   4  17   5        0.20       -0.34      3.05 o 
  -3  18   5       12.49        8.60      2.51 o 
  -2  18   5        8.68       13.06      2.64 o 
  -1  18   5        0.24        1.19      1.92 o 
   0  18   5        0.23        1.87      2.03 o 
   1  18   5        0.24        1.52      1.92 o 
   2  18   5        8.68       12.20      4.07 o 
   3  18   5       12.49       10.16      3.73 o 
  -2  19   5        1.83        5.36      2.51 o 
  -1  19   5        2.08        3.90      2.40 o 
   0  19   5        0.06       -1.02      1.92 o 
   1  19   5        2.08        1.36      3.39 o 
   2  19   5        1.82       -1.36      3.05 o 
   0  20   5        0.07       -3.27      3.73 o 
   0   0   6     3852.00     3724.29     53.88 o 
   1   0   6       97.05       94.46      2.10 o 
   2   0   6      257.56      227.19      3.78 o 
   3   0   6      330.30      317.46      6.70 o 
   4   0   6       36.95       31.46      3.73 o 
   5   0   6       93.19       92.67      4.24 o 
   6   0   6       10.50       12.11      3.90 o 
   7   0   6       23.64       22.16      2.75 o 
   8   0   6        0.12        1.69      2.71 o 
  -8   1   6        1.15        1.40      2.03 o 
  -7   1   6        1.16        1.45      1.78 o 
  -6   1   6        5.23        6.88      1.87 o 
  -5   1   6       93.60       94.19      4.07 o 
  -4   1   6        3.10        3.05      1.20 o 
  -3   1   6      496.72      503.10      9.44 o 
  -2   1   6      374.94      390.43      5.70 o 
  -1   1   6       57.46       59.71      1.23 o 
   0   1   6      308.25      305.20      3.75 o 
   1   1   6       57.61       59.35      1.27 o 
   2   1   6      374.60      387.29      5.62 o 
   3   1   6      495.96      503.01      9.57 o 
   4   1   6        3.06        5.72      1.30 o 
   5   1   6       93.60       99.59      4.05 o 
   6   1   6        5.19        4.22      5.76 o 
   7   1   6        1.15        1.16      1.87 o 
   8   1   6        1.15       -2.03      2.03 o 
  -8   2   6       10.40       10.95      2.60 o 
  -7   2   6       22.66       16.73      2.51 o 
  -6   2   6       51.26       52.70      3.33 o 
  -5   2   6       76.50       77.51      3.42 o 
  -4   2   6      112.54      104.70      6.27 o 
  -3   2   6        5.39        3.20      1.06 o 
  -2   2   6      473.66      511.43      9.29 o 
  -1   2   6       71.27       67.81      1.13 o 
   0   2   6     1896.02     2090.40     19.35 o 
   1   2   6       70.81       68.57      1.35 o 
   2   2   6      472.69      514.02      7.20 o 
   3   2   6        5.37        3.46      1.06 o 
   4   2   6      112.40      111.41      3.81 o 
   5   2   6       76.82       74.02      7.11 o 
   6   2   6       51.25       46.13      5.76 o 
   7   2   6       22.73       21.66      3.22 o 
   8   2   6       10.38        8.10      2.51 o 
  -8   3   6        4.13        3.51      2.19 o 
  -7   3   6        5.40        4.38      2.03 o 
  -6   3   6       28.33       23.88      2.44 o 
  -5   3   6      119.37      120.17      5.76 o 
  -4   3   6      208.24      200.36      5.11 o 
  -3   3   6      227.37      241.84      3.92 o 
  -2   3   6      508.16      493.04     11.59 o 
  -1   3   6      373.22      425.17      4.02 o 
   0   3   6      672.95      799.94      7.84 o 
   1   3   6      373.23      422.39      5.96 o 
   2   3   6      508.78      495.88      6.92 o 
   3   3   6      227.35      244.31      9.49 o 
   4   3   6      208.01      209.72      7.79 o 
   5   3   6      119.36      118.92      9.99 o 
   6   3   6       28.30       23.75      2.75 o 
   7   3   6        5.39        4.24      2.88 o 
   8   3   6        4.14        0.23      2.27 o 
  -8   4   6        5.76        2.98      2.88 o 
  -7   4   6       20.69       20.04      2.71 o 
  -6   4   6       71.89       70.21      3.66 o 
  -5   4   6       64.44       65.52      3.17 o 
  -4   4   6      244.02      251.76      5.84 o 
  -3   4   6      606.69      633.13      7.27 o 
  -2   4   6      330.50      336.77      3.80 o 
  -1   4   6     1739.29     1825.20     17.08 o 
   0   4   6     4378.32     4704.03     42.80 o 
   1   4   6     1740.06     1816.45     22.28 o 
   2   4   6      330.57      324.00      5.03 o 
   3   4   6      606.71      608.11      8.62 o 
   4   4   6      243.99      241.26      6.22 o 
   5   4   6       64.33       72.29      3.57 o 
   6   4   6       71.81       64.18      3.83 o 
   7   4   6       20.66       18.11      2.75 o 
   8   4   6        5.74        1.28      2.27 o 
  -8   5   6       12.13       13.89      4.07 o 
  -7   5   6       15.75       12.25      2.27 o 
  -6   5   6        1.75        3.73      1.63 o 
  -5   5   6      160.80      156.89      4.72 o 
  -4   5   6      564.53      576.73     10.75 o 
  -3   5   6      327.56      357.28      4.62 o 
  -2   5   6      411.82      462.32      5.04 o 
  -1   5   6     1381.05     1524.26     13.13 o 
   0   5   6      351.67      333.87      3.39 o 
   1   5   6     1380.40     1537.23     23.60 o 
   2   5   6      412.37      460.59      7.55 o 
   3   5   6      327.90      341.34      5.33 o 
   4   5   6      564.06      589.42     11.49 o 
   5   5   6      160.74      149.15      5.15 o 
   6   5   6        1.76        1.69      3.39 o 
   7   5   6       15.77       14.69      2.75 o 
   8   5   6       12.16        6.95      2.51 o 
  -8   6   6        1.04        0.68      3.73 o 
  -7   6   6       16.69       17.28      3.73 o 
  -6   6   6       29.26       30.42      2.60 o 
  -5   6   6      129.14      122.03      4.23 o 
  -4   6   6      125.81      127.67      5.76 o 
  -3   6   6        2.37        3.82      0.64 o 
  -2   6   6       58.78       58.97      1.30 o 
  -1   6   6     1253.47     1379.14     12.05 o 
   0   6   6       35.65       43.33      1.33 o 
   1   6   6     1251.72     1368.50     17.47 o 
   2   6   6       58.79       60.23      1.74 o 
   3   6   6        2.30        3.09      0.87 o 
   4   6   6      125.96      128.82      4.43 o 
   5   6   6      129.38      121.99      4.67 o 
   6   6   6       29.23       27.27      2.85 o 
   7   6   6       16.67       17.03      2.75 o 
   8   6   6        1.04       -0.34      3.39 o 
  -8   7   6        9.73       13.21      4.40 o 
  -7   7   6        7.08        8.13      3.39 o 
  -6   7   6       27.78       28.12      4.07 o 
  -5   7   6       20.06       14.91      3.05 o 
  -4   7   6        5.91        8.93      1.38 o 
  -3   7   6      163.30      161.66      2.81 o 
  -2   7   6      877.40      878.90      8.04 o 
  -1   7   6      111.04      108.99      1.61 o 
   0   7   6       55.29       59.82      1.07 o 
   1   7   6      111.41      111.59      2.67 o 
   2   7   6      877.79      877.46     11.70 o 
   3   7   6      163.27      161.84      3.17 o 
   4   7   6        5.89        4.82      1.54 o 
   5   7   6       20.12       14.11      2.16 o 
   6   7   6       27.86       26.50      2.75 o 
   7   7   6        7.12        7.96      2.40 o 
   8   7   6        9.74        8.23      2.75 o 
  -8   8   6        5.50        1.36      3.73 o 
  -7   8   6        0.61        3.39      3.05 o 
  -6   8   6       61.49       56.58      5.42 o 
  -5   8   6        2.11        2.03      2.37 o 
  -4   8   6      121.16      121.97      6.10 o 
  -3   8   6       57.51       57.31      1.76 o 
  -2   8   6      290.39      306.42      3.74 o 
  -1   8   6       22.41       22.84      0.88 o 
   0   8   6     1128.57     1158.55     10.29 o 
   1   8   6       22.28       23.75      1.76 o 
   2   8   6      290.38      303.25      5.41 o 
   3   8   6       57.59       56.19      1.83 o 
   4   8   6      121.14      119.27      4.31 o 
   5   8   6        2.12        0.85      2.20 o 
   6   8   6       61.44       70.33      4.07 o 
   7   8   6        0.61       -0.97      1.86 o 
   8   8   6        5.47        4.53      4.24 o 
  -7   9   6        1.23        1.02      3.39 o 
  -6   9   6        9.31       14.57      3.39 o 
  -5   9   6       41.74       46.08      4.40 o 
  -4   9   6        2.60        3.22      1.44 o 
  -3   9   6      110.64      101.90      2.98 o 
  -2   9   6      157.87      158.86      2.51 o 
  -1   9   6      220.21      226.61      3.12 o 
   0   9   6        0.00       -0.15      0.45 o 
   1   9   6      220.12      229.59      4.27 o 
   2   9   6      157.85      154.70      3.51 o 
   3   9   6      110.71      100.53      3.57 o 
   4   9   6        2.62        3.78      1.29 o 
   5   9   6       41.67       44.94      3.90 o 
   6   9   6        9.28       10.24      4.07 o 
   7   9   6        1.23        5.71      2.27 o 
  -6  10   6        4.51        0.34      2.71 o 
  -5  10   6       12.11       16.94      3.39 o 
  -4  10   6       52.25       53.19      3.27 o 
  -3  10   6      157.30      156.43      3.12 o 
  -2  10   6        0.38       -0.73      1.03 o 
  -1  10   6      107.89      111.95      2.09 o 
   0  10   6       61.29       65.33      1.77 o 
   1  10   6      108.42      106.85      4.40 o 
   2  10   6        0.37        0.05      0.90 o 
   3  10   6      157.40      155.67      3.05 o 
   4  10   6       52.05       54.62      2.79 o 
   5  10   6       12.05       12.32      1.82 o 
   6  10   6        4.53        5.76      1.76 o 
   7  10   6        4.35        1.91      1.88 o 
  -4  11   6       71.32       78.25      2.86 o 
  -3  11   6       26.40       22.15      1.69 o 
  -2  11   6       58.99       57.04      2.19 o 
  -1  11   6      312.67      303.03      7.34 o 
   0  11   6       28.75       29.34      1.74 o 
   1  11   6      313.11      308.73     12.54 o 
   2  11   6       58.84       59.29      2.99 o 
   3  11   6       26.42       21.49      1.87 o 
   4  11   6       71.42       75.08      2.16 o 
   5  11   6       84.06       83.42      5.73 o 
   6  11   6        4.67        2.14      1.62 o 
   7  11   6       13.62       15.68      2.39 o 
  -7  12   6       13.90       11.86      4.07 o 
  -4  12   6        8.59        8.22      2.03 o 
  -3  12   6      384.16      370.86      8.39 o 
  -2  12   6       13.69       15.02      1.20 o 
  -1  12   6      346.45      345.17      8.02 o 
   0  12   6      140.12      131.92      3.54 o 
   1  12   6      346.31      343.99      7.62 o 
   2  12   6       13.64       11.05      1.87 o 
   3  12   6      384.34      396.09     21.85 o 
   4  12   6        8.58       10.77      1.60 o 
   5  12   6       18.37       18.58      3.10 o 
   6  12   6        6.15        3.07      2.72 o 
   7  12   6       13.88       16.02      2.54 o 
  -6  13   6        2.68        4.40      3.05 o 
  -4  13   6        3.96        6.25      2.88 o 
  -3  13   6       20.93       23.21      2.40 o 
  -2  13   6       14.62       16.60      2.16 o 
  -1  13   6      188.01      188.90      4.60 o 
   0  13   6      188.79      184.74      6.95 o 
   1  13   6      188.10      183.12      8.81 o 
   2  13   6       14.62       18.23      2.12 o 
   3  13   6       20.88       24.24      2.51 o 
   4  13   6        3.95        4.81      3.56 o 
   5  13   6       47.04       45.22      4.74 o 
   6  13   6        2.69       -1.22      1.62 o 
  -4  14   6        1.42        0.44      1.54 o 
  -3  14   6        1.19        3.31      3.22 o 
  -2  14   6        8.98        6.76      2.37 o 
  -1  14   6       41.00       37.06      5.93 o 
   0  14   6       17.75       21.30      2.51 o 
   1  14   6       41.03       42.75      2.85 o 
   2  14   6        8.94        7.18      1.69 o 
   3  14   6        1.19       -0.83      1.54 o 
   4  14   6        1.41       -0.17      1.68 o 
   5  14   6       16.24       17.47      2.75 o 
   6  14   6        2.11        1.42      2.71 o 
  -4  15   6        1.52        0.68      2.37 o 
  -3  15   6       33.47       33.44      2.87 o 
  -2  15   6        1.91        3.05      1.69 o 
  -1  15   6        1.12        2.12      1.78 o 
   0  15   6       20.05       20.43      2.71 o 
   1  15   6        1.13        3.39      2.71 o 
   2  15   6        1.94        1.02      2.37 o 
   3  15   6       33.46       37.31      2.93 o 
   4  15   6        1.53        1.19      1.92 o 
   5  15   6        4.60        2.48      2.12 o 
  -4  16   6        4.65       -0.34      2.37 o 
  -3  16   6        2.47        1.76      1.78 o 
  -2  16   6       12.33       13.86      2.40 o 
  -1  16   6       16.56       17.33      2.51 o 
   0  16   6       87.49       92.76      4.53 o 
   1  16   6       16.57       16.60      3.73 o 
   2  16   6       12.32       13.89      3.73 o 
   3  16   6        2.44        3.05      2.71 o 
   4  16   6        4.63        4.07      2.71 o 
   5  16   6        1.49       -0.02      2.03 o 
  -4  17   6        0.44       -2.03      2.71 o 
  -3  17   6        0.92        0.77      1.78 o 
  -2  17   6        3.86        5.80      2.12 o 
  -1  17   6        0.42        3.15      2.03 o 
   0  17   6       17.98       26.92      3.11 o 
   1  17   6        0.43        6.44      3.05 o 
   2  17   6        3.85        1.02      2.71 o 
   3  17   6        0.91        0.34      3.05 o 
   4  17   6        0.44       -3.05      3.05 o 
  -3  18   6        3.40        3.85      2.27 o 
  -2  18   6       11.79       13.33      2.51 o 
  -1  18   6       14.33       13.61      2.60 o 
   0  18   6       14.15       14.61      2.75 o 
   1  18   6       14.32       17.28      4.07 o 
   2  18   6       11.78       12.20      3.73 o 
   3  18   6        3.42        0.00      3.05 o 
  -2  19   6        1.82        1.19      2.16 o 
  -1  19   6        4.84        7.42      2.51 o 
   0  19   6        1.82        2.07      3.05 o 
   1  19   6        4.83        7.79      3.73 o 
   2  19   6        1.81        2.71      3.73 o 
   1   0   7        0.53        0.14      0.49 o 
   2   0   7      495.27      505.42      7.19 o 
   3   0   7       95.76       99.53      2.37 o 
   4   0   7        0.04       -0.38      1.06 o 
   5   0   7       10.07       10.30      1.78 o 
   6   0   7       17.24       16.43      2.27 o 
   7   0   7        0.38        1.42      1.87 o 
   8   0   7        4.03        3.44      2.27 o 
  -8   1   7        2.09        1.32      2.54 o 
  -7   1   7       39.67       33.34      3.09 o 
  -6   1   7       29.57       28.77      2.60 o 
  -5   1   7        6.52        5.35      2.37 o 
  -4   1   7       14.78       17.14      3.22 o 
  -3   1   7      438.77      432.55      7.96 o 
  -2   1   7      130.78      136.30      2.74 o 
  -1   1   7      438.88      448.82      5.40 o 
   0   1   7      475.17      527.39      6.17 o 
   1   1   7      438.98      452.35      5.49 o 
   2   1   7      130.74      136.42      2.74 o 
   3   1   7      439.09      433.36      6.57 o 
   4   1   7       14.80       14.69      1.78 o 
   5   1   7        6.52        5.07      1.54 o 
   6   1   7       29.54       30.36      2.85 o 
   7   1   7       39.64       34.55      3.33 o 
   8   1   7        2.09        0.00      2.16 o 
  -8   2   7        2.44        1.38      2.03 o 
  -7   2   7       32.29       24.98      2.85 o 
  -6   2   7       31.51       24.17      5.93 o 
  -5   2   7       46.69       44.33      2.85 o 
  -4   2   7      198.02      193.82      5.11 o 
  -3   2   7       77.31       90.24      2.28 o 
  -2   2   7      173.25      176.13      2.60 o 
  -1   2   7     2569.10     2650.74     24.68 o 
   0   2   7      146.04      173.01      2.56 o 
   1   2   7     2569.92     2699.44     27.81 o 
   2   2   7      173.47      174.02      3.24 o 
   3   2   7       77.50       88.34      2.93 o 
   4   2   7      198.13      182.52      5.25 o 
   5   2   7       46.48       43.24      3.05 o 
   6   2   7       31.52       29.04      3.56 o 
   7   2   7       32.29       32.67      3.09 o 
   8   2   7        2.45        2.52      2.36 o 
  -8   3   7        5.78        3.22      3.22 o 
  -7   3   7       73.62       71.74     13.04 o 
  -6   3   7       27.18       32.93      2.69 o 
  -5   3   7      304.87      288.53      7.14 o 
  -4   3   7       91.60      101.89      3.66 o 
  -3   3   7      319.86      339.26      5.50 o 
  -2   3   7     1712.43     1773.19     18.78 o 
  -1   3   7     4705.32     4959.41     43.49 o 
   0   3   7      118.27      127.69      1.98 o 
   1   3   7     4706.38     5015.29     50.97 o 
   2   3   7     1712.48     1760.09     22.01 o 
   3   3   7      319.60      343.56      5.43 o 
   4   3   7       91.67      104.35      3.81 o 
   5   3   7      304.69      287.13      7.52 o 
   6   3   7       27.24       27.26      2.75 o 
   7   3   7       73.62       65.76      6.78 o 
   8   3   7        5.78        5.20      2.51 o 
  -8   4   7        1.50        4.76      2.27 o 
  -7   4   7       12.59       15.77      2.54 o 
  -6   4   7       14.42       17.22      4.57 o 
  -5   4   7      118.87      116.79      5.76 o 
  -4   4   7       70.69       68.47      3.09 o 
  -3   4   7      844.00      860.32     11.57 o 
  -2   4   7      159.65      163.08      3.34 o 
  -1   4   7      245.96      284.49      2.97 o 
   0   4   7        0.77        1.36      0.35 o 
   1   4   7      245.77      279.73      4.47 o 
   2   4   7      159.09      152.77      3.08 o 
   3   4   7      843.38      857.91     11.59 o 
   4   4   7       70.61       77.34      3.90 o 
   5   4   7      118.92      127.71      5.25 o 
   6   4   7       14.42       15.60      2.36 o 
   7   4   7       12.58       14.06      2.60 o 
   8   4   7        1.49       -0.38      2.03 o 
  -8   5   7        2.63        6.10      3.73 o 
  -7   5   7       13.86       12.03      2.36 o 
  -6   5   7       12.97       12.65      1.94 o 
  -5   5   7      142.39      141.37      4.56 o 
  -4   5   7      125.92      125.97      6.61 o 
  -3   5   7       70.39       84.71      1.66 o 
  -2   5   7       37.22       45.83      2.03 o 
  -1   5   7      271.72      301.58      3.15 o 
   0   5   7      140.68      165.62      2.05 o 
   1   5   7      271.80      303.60      6.11 o 
   2   5   7       37.06       42.59      1.48 o 
   3   5   7       70.48       83.53      2.22 o 
   4   5   7      126.02      130.84      2.85 o 
   5   5   7      142.47      143.91      5.15 o 
   6   5   7       12.99        7.65      2.03 o 
   7   5   7       13.85       11.96      2.51 o 
   8   5   7        2.62        3.78      2.54 o 
  -8   6   7        3.22        6.44      3.73 o 
  -7   6   7       24.11       22.02      4.40 o 
  -6   6   7        7.23        7.86      1.87 o 
  -5   6   7       25.05       21.06      2.12 o 
  -4   6   7       62.61       58.74      3.39 o 
  -3   6   7      743.78      783.67      8.04 o 
  -2   6   7      128.83      122.87      1.72 o 
  -1   6   7      254.11      285.23      3.03 o 
   0   6   7      164.60      174.82      2.15 o 
   1   6   7      254.89      284.75      5.87 o 
   2   6   7      128.92      125.63      2.74 o 
   3   6   7      743.38      753.08     10.60 o 
   4   6   7       62.53       57.24      1.89 o 
   5   6   7       25.01       30.99      2.75 o 
   6   6   7        7.22        6.72      2.03 o 
   7   6   7       24.18       23.76      6.95 o 
   8   6   7        3.22        7.99      2.51 o 
  -8   7   7        0.33        3.39      3.73 o 
  -7   7   7        1.11       -2.71      2.71 o 
  -6   7   7       14.98       18.97      3.73 o 
  -5   7   7       28.33       32.19      3.73 o 
  -4   7   7       40.56       40.05      2.36 o 
  -3   7   7      135.67      151.65      2.59 o 
  -2   7   7       69.62       70.08      1.28 o 
  -1   7   7      129.62      131.61      2.06 o 
   0   7   7       53.00       53.78      1.60 o 
   1   7   7      129.26      127.39      2.98 o 
   2   7   7       69.61       70.14      2.09 o 
   3   7   7      135.75      151.94      3.55 o 
   4   7   7       40.60       39.10      2.19 o 
   5   7   7       28.40       31.28      2.75 o 
   6   7   7       14.97       20.07      2.75 o 
   7   7   7        1.10       -0.24      2.03 o 
   8   7   7        0.33       -0.32      2.27 o 
  -7   8   7        9.05        2.71      3.05 o 
  -6   8   7        7.75        2.71      3.05 o 
  -5   8   7       25.56       22.36      3.39 o 
  -4   8   7       88.20       89.78      5.42 o 
  -3   8   7       13.75       14.10      1.09 o 
  -2   8   7      115.94      105.39      1.97 o 
  -1   8   7      246.08      249.88      2.95 o 
   0   8   7      511.42      556.86      5.41 o 
   1   8   7      246.39      251.91      4.55 o 
   2   8   7      115.98      106.28      2.92 o 
   3   8   7       13.74       12.37      1.24 o 
   4   8   7       88.16       92.34      2.57 o 
   5   8   7       25.52       25.79      2.64 o 
   6   8   7        7.74        5.62      2.71 o 
   7   8   7        9.06        7.79      2.64 o 
  -7   9   7        3.39        2.03      3.05 o 
  -6   9   7       11.57       14.91      3.73 o 
  -5   9   7       25.35       27.78      3.73 o 
  -4   9   7       76.45       76.91      5.08 o 
  -3   9   7      130.21      142.43      2.91 o 
  -2   9   7       33.93       38.83      1.92 o 
  -1   9   7       47.61       52.25      1.41 o 
   0   9   7       72.92       80.78      3.09 o 
   1   9   7       47.59       51.41      2.04 o 
   2   9   7       34.00       39.25      2.25 o 
   3   9   7      130.09      139.83      2.93 o 
   4   9   7       76.43       76.36      3.08 o 
   5   9   7       25.34       27.42      2.75 o 
   6   9   7       11.57        9.91      2.19 o 
   7   9   7        3.37        1.69      2.03 o 
  -6  10   7       31.58       34.90      4.74 o 
  -5  10   7       26.71       34.56      4.07 o 
  -4  10   7      102.12      114.52      6.10 o 
  -3  10   7      168.33      164.14      3.29 o 
  -2  10   7       96.82       98.05      2.44 o 
  -1  10   7      111.57      115.47      2.18 o 
   0  10   7      417.28      409.26      8.37 o 
   1  10   7      111.44      120.05      3.81 o 
   2  10   7       96.83       96.65      2.97 o 
   3  10   7      168.39      162.86      4.17 o 
   4  10   7      102.06      101.41      2.56 o 
   5  10   7       26.61       27.80      2.35 o 
   6  10   7       31.63       33.03      2.59 o 
   7  10   7        2.25       -1.62      1.62 o 
  -4  11   7      220.35      231.77      6.11 o 
  -3  11   7       12.42       11.48      1.43 o 
  -2  11   7      566.79      556.60      7.40 o 
  -1  11   7       21.99       22.89      1.62 o 
   0  11   7      262.90      226.25      5.73 o 
   1  11   7       22.07       21.98      2.12 o 
   2  11   7      567.11      555.96     11.01 o 
   3  11   7       12.45        7.22      1.43 o 
   4  11   7      220.44      219.81      5.21 o 
   5  11   7        3.26        2.84      1.54 o 
   6  11   7        8.97       11.88      2.88 o 
   7  11   7        2.99        4.60      2.02 o 
  -4  12   7       56.26       57.60      4.40 o 
  -3  12   7       35.40       35.41      2.08 o 
  -2  12   7        0.93       -0.32      1.03 o 
  -1  12   7       12.98       11.13      1.39 o 
   0  12   7       63.42       56.87      2.99 o 
   1  12   7       13.01       12.01      1.87 o 
   2  12   7        0.93        1.60      1.86 o 
   3  12   7       35.40       38.45      2.85 o 
   4  12   7       56.27       58.33      2.86 o 
   5  12   7        6.72        5.35      1.67 o 
   6  12   7       28.13       29.65      2.60 o 
  -4  13   7       24.20       24.39      3.39 o 
  -3  13   7       25.75       28.28      2.54 o 
  -2  13   7      143.10      136.57      4.79 o 
  -1  13   7       31.99       32.29      2.51 o 
   0  13   7        2.38        0.53      1.24 o 
   1  13   7       31.97       28.44      2.44 o 
   2  13   7      143.18      143.22      4.87 o 
   3  13   7       25.72       27.71      2.75 o 
   4  13   7       24.19       28.47      4.74 o 
   5  13   7        1.60        2.03      2.88 o 
   6  13   7        2.42        7.53      2.51 o 
  -4  14   7       26.98       29.14      3.73 o 
  -3  14   7       12.21       13.92      2.16 o 
  -2  14   7       17.65       17.75      2.27 o 
  -1  14   7      107.23      106.48      4.43 o 
   0  14   7       15.91       12.84      3.04 o 
   1  14   7      107.32      101.34      5.25 o 
   2  14   7       17.67       17.03      3.22 o 
   3  14   7       12.26       10.50      3.05 o 
   4  14   7       26.96       33.47      9.32 o 
   5  14   7        9.87       12.69      2.60 o 
   6  14   7       14.00       13.66      2.85 o 
  -4  15   7       15.89       19.31      3.39 o 
  -3  15   7       11.59       13.28      3.05 o 
  -2  15   7        1.75        2.20      1.68 o 
  -1  15   7        9.77       10.34      3.05 o 
   0  15   7       58.72       62.95      7.62 o 
   1  15   7        9.77       11.18      3.39 o 
   2  15   7        1.74        0.17      1.86 o 
   3  15   7       11.57       10.48      2.27 o 
   4  15   7       15.89       15.05      2.60 o 
   5  15   7        4.91        7.15      2.51 o 
  -3  16   7        1.36        2.90      2.54 o 
  -2  16   7        0.13        0.00      1.68 o 
  -1  16   7        5.42        8.82      2.16 o 
   0  16   7        0.04       -1.63      1.63 o 
   1  16   7        5.43        7.11      3.39 o 
   2  16   7        0.13       -0.68      2.71 o 
   3  16   7        1.36        6.78      3.39 o 
   4  16   7        2.40        1.66      4.91 o 
  -3  17   7        9.71        7.94      2.27 o 
  -2  17   7       14.57       13.77      2.40 o 
  -1  17   7        6.05        3.56      1.92 o 
   0  17   7        1.44        1.02      2.71 o 
   1  17   7        6.04        5.08      3.05 o 
   2  17   7       14.56       10.16      3.39 o 
   3  17   7        9.72       10.84      3.73 o 
   4  17   7        4.81        2.71      3.05 o 
  -3  18   7        3.42        4.23      2.27 o 
  -2  18   7        1.48        2.39      2.54 o 
  -1  18   7        7.39        7.13      2.27 o 
   0  18   7        0.51       -1.36      2.71 o 
   1  18   7        7.39        4.74      3.39 o 
   2  18   7        1.47       -2.71      2.71 o 
   3  18   7        3.40        1.02      3.39 o 
  -2  19   7        5.89        6.21      2.51 o 
  -1  19   7        3.60        3.14      2.27 o 
   0  19   7        5.04        4.74      3.39 o 
   1  19   7        3.57        1.69      3.73 o 
   2  19   7        5.89        8.47      3.73 o 
   0   0   8      547.86      558.31     10.16 o 
   1   0   8      205.64      236.58      3.31 o 
   2   0   8        9.84        7.32      0.78 o 
   3   0   8      157.04      157.43      3.32 o 
   4   0   8       64.14       77.15      3.23 o 
   5   0   8       86.89       71.76      6.10 o 
   6   0   8        0.87       -1.44      1.44 o 
   7   0   8        5.53        4.98      2.03 o 
   8   0   8        3.04        1.76      2.26 o 
  -8   1   8        0.06       -0.26      2.12 o 
  -7   1   8       18.20       16.06      2.69 o 
  -6   1   8       29.59       22.56      2.60 o 
  -5   1   8      171.04      174.21      5.49 o 
  -4   1   8        0.01        2.03      1.20 o 
  -3   1   8      195.90      191.28      3.72 o 
  -2   1   8      352.65      353.55      4.49 o 
  -1   1   8      245.79      246.30      3.03 o 
   0   1   8      346.67      377.66      4.77 o 
   1   1   8      246.16      246.50      3.48 o 
   2   1   8      352.00      350.43      6.41 o 
   3   1   8      196.31      196.55      8.39 o 
   4   1   8        0.01        1.02      0.78 o 
   5   1   8      171.07      163.08      5.76 o 
   6   1   8       29.57       24.90      2.60 o 
   7   1   8       18.26       14.93      5.08 o 
   8   1   8        0.06        2.39      3.56 o 
  -8   2   8        0.75        0.41      2.12 o 
  -7   2   8       19.57       15.79      2.60 o 
  -6   2   8       11.32        8.54      1.94 o 
  -5   2   8       63.51       63.84      3.57 o 
  -4   2   8       29.11       32.40      2.27 o 
  -3   2   8     1122.00     1086.21     14.43 o 
  -2   2   8      163.01      178.62      2.74 o 
  -1   2   8      397.14      443.76      4.79 o 
   0   2   8       66.54       76.54      2.25 o 
   1   2   8      395.66      441.29      5.87 o 
   2   2   8      162.88      177.47      4.46 o 
   3   2   8     1122.24     1083.13     14.42 o 
   4   2   8       29.10       31.75      1.51 o 
   5   2   8       63.75       69.54      8.98 o 
   6   2   8       11.32        9.39      2.03 o 
   7   2   8       19.50       17.44      3.73 o 
   8   2   8        0.74        2.47      2.37 o 
  -8   3   8        4.31        5.66      2.44 o 
  -7   3   8       13.41       15.45      2.60 o 
  -6   3   8        3.31        2.32      1.63 o 
  -5   3   8      197.30      212.04      5.93 o 
  -4   3   8      103.76       97.58      3.66 o 
  -3   3   8      396.02      415.70      6.53 o 
  -2   3   8      119.81      118.90      2.14 o 
  -1   3   8      137.78      155.37      1.96 o 
   0   3   8       97.04       96.44      1.87 o 
   1   3   8      137.82      155.00      2.56 o 
   2   3   8      119.18      118.85      2.59 o 
   3   3   8      395.75      413.95      7.12 o 
   4   3   8      103.55       97.88      4.64 o 
   5   3   8      197.40      205.22     12.37 o 
   6   3   8        3.32        3.18      1.87 o 
   7   3   8       13.46       13.71      2.51 o 
   8   3   8        4.30        2.42      2.36 o 
  -8   4   8        3.46        3.34      2.36 o 
  -7   4   8       13.51       14.07      2.44 o 
  -6   4   8        9.95        8.08      3.22 o 
  -5   4   8       35.51       38.18      2.69 o 
  -4   4   8      109.27      118.65      3.05 o 
  -3   4   8      112.89      113.09      2.82 o 
  -2   4   8      294.96      284.16      4.08 o 
  -1   4   8      147.10      150.19      1.93 o 
   0   4   8     1121.19     1170.61     20.29 o 
   1   4   8      146.68      149.15      3.03 o 
   2   4   8      294.91      280.23      5.66 o 
   3   4   8      113.00      121.29      3.67 o 
   4   4   8      109.26      111.14      2.78 o 
   5   4   8       35.61       47.11      4.07 o 
   6   4   8       10.01       10.87      2.27 o 
   7   4   8       13.49       16.08      4.40 o 
   8   4   8        3.45        4.78      2.88 o 
  -8   5   8        5.20        8.47      4.07 o 
  -7   5   8        1.20        1.42      2.54 o 
  -6   5   8        9.23        8.29      1.87 o 
  -5   5   8       14.62       14.88      1.87 o 
  -4   5   8       58.58       55.07      2.18 o 
  -3   5   8      212.57      195.69      3.33 o 
  -2   5   8      349.43      337.68      4.55 o 
  -1   5   8      102.55      111.89      1.61 o 
   0   5   8      138.80      139.40      2.17 o 
   1   5   8      102.66      116.11      3.47 o 
   2   5   8      349.07      331.64      5.43 o 
   3   5   8      212.48      195.39      3.78 o 
   4   5   8       58.81       59.84      2.20 o 
   5   5   8       14.73       18.27      3.39 o 
   6   5   8        9.22        9.19      3.73 o 
   7   5   8        1.20       -0.86      2.03 o 
   8   5   8        5.21        6.27      2.64 o 
  -8   6   8        0.38        0.34      3.73 o 
  -7   6   8        1.63       -0.34      3.05 o 
  -6   6   8        0.56        0.68      2.37 o 
  -5   6   8       31.56       32.89      2.44 o 
  -4   6   8       18.30       19.17      1.87 o 
  -3   6   8       26.45       26.11      1.19 o 
  -2   6   8      128.37      134.12      2.08 o 
  -1   6   8       55.38       62.01      1.36 o 
   0   6   8       38.48       35.71      1.13 o 
   1   6   8       55.28       59.42      2.51 o 
   2   6   8      128.16      134.41      2.94 o 
   3   6   8       26.41       22.92      1.39 o 
   4   6   8       18.30       18.68      1.91 o 
   5   6   8       31.50       30.80      2.75 o 
   6   6   8        0.54       -0.97      1.86 o 
   7   6   8        1.63        0.79      4.07 o 
   8   6   8        0.38        0.27      2.19 o 
  -7   7   8       11.49       10.84      4.07 o 
  -6   7   8       16.11       12.87      3.39 o 
  -5   7   8       28.22       26.43      3.73 o 
  -4   7   8        9.08        7.79      2.71 o 
  -3   7   8      245.11      249.26      3.94 o 
  -2   7   8       60.84       64.69      1.46 o 
  -1   7   8      277.46      278.95      3.07 o 
   0   7   8       21.89       17.93      0.95 o 
   1   7   8      277.48      273.18      4.88 o 
   2   7   8       60.89       67.68      2.13 o 
   3   7   8      244.96      245.31      5.37 o 
   4   7   8        9.08       10.44      1.08 o 
   5   7   8       28.19       28.10      2.75 o 
   6   7   8       16.11       17.67      2.60 o 
   7   7   8       11.48       14.26      2.75 o 
  -7   8   8       27.50       24.06      4.74 o 
  -6   8   8        1.71        1.02      2.71 o 
  -5   8   8      164.91      155.17      8.13 o 
  -4   8   8       31.57       31.51      3.73 o 
  -3   8   8       14.73       15.36      1.12 o 
  -2   8   8       98.26       97.73      2.25 o 
  -1   8   8      410.47      439.74      4.97 o 
   0   8   8       14.36       19.68      1.29 o 
   1   8   8      410.40      436.89      6.96 o 
   2   8   8       98.21      100.45      2.92 o 
   3   8   8       14.67       15.28      1.44 o 
   4   8   8       31.59       33.42      2.29 o 
   5   8   8      164.88      175.87     12.37 o 
   6   8   8        1.72        3.13      2.03 o 
   7   8   8       27.49       27.02      3.33 o 
  -7   9   8       33.80       37.61      5.42 o 
  -6   9   8        2.02        0.68      3.05 o 
  -5   9   8      107.58      111.81      6.78 o 
  -4   9   8       26.27       21.01      3.39 o 
  -3   9   8      433.61      442.01      8.12 o 
  -2   9   8       41.10       41.66      1.65 o 
  -1   9   8      953.25      907.20     10.52 o 
   0   9   8       29.89       31.50      2.37 o 
   1   9   8      953.26      907.20     15.06 o 
   2   9   8       41.02       42.43      3.50 o 
   3   9   8      433.47      443.31      7.09 o 
   4   9   8       26.31       23.98      1.58 o 
   5   9   8      107.39      105.31      4.67 o 
   6   9   8        2.00        3.37      2.03 o 
   7   9   8       33.83       38.92      4.24 o 
  -6  10   8       16.74       18.97      3.73 o 
  -5  10   8      141.87      144.33      7.79 o 
  -4  10   8       10.93       13.55      3.05 o 
  -3  10   8      619.91      611.26      9.36 o 
  -2  10   8       37.35       31.93      1.55 o 
  -1  10   8      234.38      228.13      7.62 o 
   0  10   8      194.04      186.05      5.25 o 
   1  10   8      234.09      231.67      5.97 o 
   2  10   8       37.32       38.65      2.13 o 
   3  10   8      619.75      604.76     12.30 o 
   4  10   8       10.88        7.88      2.10 o 
   5  10   8      142.01      147.55      4.50 o 
   6  10   8       16.72       16.52      3.10 o 
   7  10   8       21.25       21.07      2.66 o 
  -5  11   8       74.50       78.94      6.10 o 
  -4  11   8       70.57       70.47      5.42 o 
  -3  11   8      274.04      279.28      8.68 o 
  -2  11   8      145.86      136.78      3.03 o 
  -1  11   8      234.70      242.85      6.61 o 
   0  11   8       38.90       38.30      2.37 o 
   1  11   8      234.62      223.38      5.97 o 
   2  11   8      145.99      140.20      4.77 o 
   3  11   8      274.02      276.94      5.85 o 
   4  11   8       70.55       70.35      3.19 o 
   5  11   8       74.67       74.43      3.39 o 
   6  11   8        2.04        1.92      1.76 o 
  -3  12   8       97.68       92.19      4.16 o 
  -2  12   8      179.32      167.11      4.17 o 
  -1  12   8       91.46       82.38      2.85 o 
   0  12   8       32.76       30.66      2.36 o 
   1  12   8       91.55       88.81      5.08 o 
   2  12   8      179.55      180.03      5.49 o 
   3  12   8       97.69       94.64      4.29 o 
   4  12   8        4.96        8.99      2.16 o 
   5  12   8       10.02       10.09      2.49 o 
   6  12   8        5.51        4.78      1.88 o 
  -3  13   8       19.20       19.53      2.16 o 
  -2  13   8        9.30       10.31      1.48 o 
  -1  13   8        2.85        1.46      1.23 o 
   0  13   8       19.56       17.34      2.03 o 
   1  13   8        2.86        2.08      1.54 o 
   2  13   8        9.26       11.24      2.12 o 
   3  13   8       19.24       21.15      2.51 o 
   4  13   8       22.91       24.83      2.87 o 
   5  13   8       15.07       12.76      2.60 o 
   6  13   8        3.41        3.02      3.73 o 
  -3  14   8        0.86        1.19      1.52 o 
  -2  14   8       27.79       25.02      2.51 o 
  -1  14   8       30.20       33.32      2.75 o 
   0  14   8       25.20       28.92      2.44 o 
   1  14   8       30.36       27.02      6.27 o 
   2  14   8       27.82       29.99      2.69 o 
   3  14   8        0.85        0.14      1.78 o 
   4  14   8        6.05        6.27      2.16 o 
   5  14   8        9.26        4.42      2.51 o 
  -3  15   8        2.93        3.16      1.78 o 
  -2  15   8        4.55        4.07      2.54 o 
  -1  15   8        1.93        1.36      1.68 o 
   0  15   8        5.08        3.39      2.71 o 
   1  15   8        1.90        1.02      2.71 o 
   2  15   8        4.56        2.58      1.87 o 
   3  15   8        2.92        1.67      1.78 o 
   4  15   8        0.65       -0.10      2.03 o 
   5  15   8        4.05        1.02      2.40 o 
  -3  16   8       10.45       12.34      2.27 o 
  -2  16   8        0.22       -0.83      2.03 o 
  -1  16   8        0.08        1.19      1.92 o 
   0  16   8       41.44       40.66      4.74 o 
   1  16   8        0.08       -1.02      2.37 o 
   2  16   8        0.22        3.39      2.71 o 
   3  16   8       10.45        7.11      3.39 o 
   4  16   8        5.52        3.41      5.25 o 
  -3  17   8        1.83        2.37      2.71 o 
  -2  17   8        1.71        0.00      1.92 o 
  -1  17   8        0.90        2.73      2.03 o 
   0  17   8        2.04       -1.02      2.71 o 
   1  17   8        0.90       -0.68      2.71 o 
   2  17   8        1.72        1.69      3.05 o 
   3  17   8        1.83        3.39      3.39 o 
  -2  18   8        6.99       15.05      2.75 o 
  -1  18   8       23.70       31.85      4.74 o 
   0  18   8        2.85        6.44      3.39 o 
   1  18   8       23.67       22.02      4.40 o 
   2  18   8        7.00       11.52      4.07 o 
  -1  19   8        3.47        3.73      3.39 o 
   0  19   8       29.49       45.40      5.76 o 
   1  19   8        3.46        2.71      3.73 o 
   1   0   9       68.48       72.93      1.46 o 
   2   0   9      204.09      201.15      3.78 o 
   3   0   9       72.60       67.34      2.73 o 
   4   0   9       46.04       40.81      1.88 o 
   5   0   9        6.05        5.65      1.62 o 
   6   0   9        0.21       -0.21      2.71 o 
   7   0   9        4.92        5.46      2.12 o 
   8   0   9        3.40       -1.07      2.36 o 
  -8   1   9        3.91        4.25      2.60 o 
  -7   1   9        0.97        0.87      2.88 o 
  -6   1   9        0.29        1.36      2.03 o 
  -5   1   9       21.50       25.01      2.51 o 
  -4   1   9       62.50       68.04      2.32 o 
  -3   1   9        7.65        6.49      0.94 o 
  -2   1   9      212.55      209.76      3.08 o 
  -1   1   9      110.68      117.34      1.90 o 
   0   1   9        7.74        8.89      0.83 o 
   1   1   9      110.66      119.09      1.94 o 
   2   1   9      212.28      207.77      3.93 o 
   3   1   9        7.59        8.29      1.02 o 
   4   1   9       62.82       68.58      4.67 o 
   5   1   9       21.51       22.35      1.68 o 
   6   1   9        0.27       -0.50      5.08 o 
   7   1   9        0.96       -1.78      1.78 o 
   8   1   9        3.91        0.52      2.51 o 
  -8   2   9        0.41       -1.36      2.27 o 
  -7   2   9        7.77       10.16      2.51 o 
  -6   2   9        0.12        0.00      1.68 o 
  -5   2   9       19.13       20.46      2.27 o 
  -4   2   9       44.81       47.65      2.42 o 
  -3   2   9       43.26       41.11      1.80 o 
  -2   2   9      117.01      112.47      2.08 o 
  -1   2   9      389.67      412.22      4.61 o 
   0   2   9      119.84      117.71      2.18 o 
   1   2   9      389.23      412.56      5.35 o 
   2   2   9      117.22      113.31      2.63 o 
   3   2   9       43.30       44.26      2.18 o 
   4   2   9       44.76       44.83      2.61 o 
   5   2   9       19.20       20.11      1.58 o 
   6   2   9        0.12       -2.06      2.54 o 
   7   2   9        7.76        3.05      2.16 o 
   8   2   9        0.41        0.07      2.27 o 
  -8   3   9        1.06        3.28      2.27 o 
  -7   3   9        6.66        7.30      2.36 o 
  -6   3   9       20.63       20.82      2.51 o 
  -5   3   9       10.60        9.08      1.87 o 
  -4   3   9      135.41      140.25      5.67 o 
  -3   3   9       44.61       44.14      1.84 o 
  -2   3   9       28.85       27.93      1.05 o 
  -1   3   9       86.46       89.95      1.65 o 
   0   3   9     1394.81     1359.30     16.14 o 
   1   3   9       86.28       86.81      2.39 o 
   2   3   9       28.83       27.83      1.39 o 
   3   3   9       44.58       42.77      2.30 o 
   4   3   9      135.25      134.01      3.28 o 
   5   3   9       10.58       12.56      1.36 o 
   6   3   9       20.61       20.47      4.40 o 
   7   3   9        6.63        6.26      3.39 o 
   8   3   9        1.06       -2.40      2.40 o 
  -8   4   9        0.84        0.68      3.39 o 
  -7   4   9       10.43       11.62      2.36 o 
  -6   4   9        0.16       -1.38      1.54 o 
  -5   4   9       34.20       31.76      3.22 o 
  -4   4   9       15.46       13.84      1.87 o 
  -3   4   9       72.51       74.70      2.30 o 
  -2   4   9      106.27      102.39      2.12 o 
  -1   4   9      374.46      354.00      3.73 o 
   0   4   9      325.64      339.58      4.55 o 
   1   4   9      374.36      356.36      7.30 o 
   2   4   9      106.12       96.98      2.49 o 
   3   4   9       72.56       72.95      2.22 o 
   4   4   9       15.49       15.25      1.27 o 
   5   4   9       34.25       33.58      3.82 o 
   6   4   9        0.15        0.59      1.78 o 
   7   4   9       10.43       11.71      3.73 o 
   8   4   9        0.84        0.02      2.36 o 
  -8   5   9        1.37        2.37      4.07 o 
  -7   5   9        0.47        2.37      3.39 o 
  -6   5   9        2.50        2.71      1.68 o 
  -5   5   9       10.17       12.19      1.78 o 
  -4   5   9       35.93       37.03      2.71 o 
  -3   5   9      104.74      109.38      2.82 o 
  -2   5   9      148.85      140.68      2.22 o 
  -1   5   9      120.40      124.10      1.78 o 
   0   5   9       22.59       14.00      1.17 o 
   1   5   9      120.13      119.88      3.71 o 
   2   5   9      148.73      137.88      3.04 o 
   3   5   9      104.70      111.25      2.88 o 
   4   5   9       36.00       36.97      2.81 o 
   5   5   9       10.17       12.33      1.36 o 
   6   5   9        2.48        0.32      1.78 o 
   7   5   9        0.47       -0.51      2.54 o 
   8   5   9        1.36        3.48      2.75 o 
  -7   6   9        1.09        2.71      3.39 o 
  -6   6   9        0.57       -0.34      2.37 o 
  -5   6   9       11.08       12.67      1.87 o 
  -4   6   9       44.84       41.00      2.44 o 
  -3   6   9      106.70       98.16      2.62 o 
  -2   6   9        6.83        6.53      0.61 o 
  -1   6   9       31.62       32.25      1.01 o 
   0   6   9       67.45       63.44      2.08 o 
   1   6   9       31.73       34.61      2.03 o 
   2   6   9        6.81        7.42      0.94 o 
   3   6   9      106.85      101.65      2.67 o 
   4   6   9       44.91       43.99      1.97 o 
   5   6   9       11.10        8.66      1.31 o 
   6   6   9        0.56       -1.68      1.68 o 
   7   6   9        1.08        5.08      2.40 o 
  -7   7   9       14.44       17.28      4.40 o 
  -6   7   9        2.87        3.39      2.71 o 
  -5   7   9       15.07        9.83      3.05 o 
  -4   7   9       43.33       48.79      4.40 o 
  -3   7   9       52.58       54.13      2.06 o 
  -2   7   9       23.93       23.72      1.25 o 
  -1   7   9       55.20       59.57      2.05 o 
   0   7   9        0.95        1.54      0.78 o 
   1   7   9       55.30       63.46      2.28 o 
   2   7   9       24.00       23.47      2.03 o 
   3   7   9       52.65       53.90      2.01 o 
   4   7   9       43.31       44.47      2.01 o 
   5   7   9       15.08       16.94      2.36 o 
   6   7   9        2.87        2.88      1.92 o 
   7   7   9       14.46       12.32      2.88 o 
  -7   8   9       15.66       18.97      4.74 o 
  -6   8   9        1.66       -0.34      2.71 o 
  -5   8   9       64.97       78.94      5.76 o 
  -4   8   9       60.15       60.65      5.08 o 
  -3   8   9      106.48      114.62      3.99 o 
  -2   8   9      198.81      189.00     11.67 o 
  -1   8   9      157.93      142.65      2.19 o 
   0   8   9      175.66      166.07      3.63 o 
   1   8   9      157.63      147.60      3.49 o 
   2   8   9      198.83      197.90      4.29 o 
   3   8   9      106.58      115.68      4.31 o 
   4   8   9       60.08       65.49      7.79 o 
   5   8   9       64.89       76.57      4.19 o 
   6   8   9        1.66       -1.68      1.68 o 
   7   8   9       15.64       16.51      3.09 o 
  -7   9   9       45.10       47.09      5.76 o 
  -6   9   9       19.02       20.33      4.07 o 
  -5   9   9       81.86       86.40      6.10 o 
  -4   9   9       97.77       87.41      6.10 o 
  -3   9   9      443.48      437.25      9.17 o 
  -2   9   9       70.39       65.82      2.38 o 
  -1   9   9      931.27      878.67     12.09 o 
   0   9   9      329.74      321.12      7.30 o 
   1   9   9      930.86      888.98     12.51 o 
   2   9   9       70.25       67.68      2.64 o 
   3   9   9      443.56      443.02     12.43 o 
   4   9   9       97.93       90.72      4.07 o 
   5   9   9       81.87       84.80      4.43 o 
   6   9   9       19.05       18.25      2.88 o 
   7   9   9       45.07       45.08      4.05 o 
  -6  10   9        2.98        3.39      3.05 o 
  -5  10   9       63.37       68.44      5.76 o 
  -4  10   9       69.32       65.39      5.42 o 
  -3  10   9      151.10      146.07      6.10 o 
  -2  10   9      212.44      215.04      4.53 o 
  -1  10   9      289.06      275.38      6.71 o 
   0  10   9       58.16       56.64      6.10 o 
   1  10   9      289.47      288.71      6.94 o 
   2  10   9      212.51      214.91      4.81 o 
   3  10   9      151.25      140.13      4.04 o 
   4  10   9       69.31       68.31      3.13 o 
   5  10   9       63.32       64.20      3.19 o 
   6  10   9        2.99        2.71      1.67 o 
   7  10   9       24.27       21.61      2.72 o 
  -5  11   9       51.73       45.40      4.74 o 
  -4  11   9       12.75       11.18      3.05 o 
  -3  11   9       18.20       17.57      2.20 o 
  -2  11   9        4.42        5.21      1.54 o 
  -1  11   9      318.09      295.56      7.06 o 
   0  11   9        0.24       -0.03      2.20 o 
   1  11   9      318.09      295.98      7.18 o 
   2  11   9        4.41        1.36      1.68 o 
   3  11   9       18.25       18.67      2.36 o 
   4  11   9       12.71       16.08      2.75 o 
   5  11   9       51.68       50.92      3.97 o 
   6  11   9       14.53       16.21      4.46 o 
  -4  12   9        1.71        0.68      2.37 o 
  -3  12   9       45.02       44.60      2.88 o 
  -2  12   9       10.39        8.33      1.72 o 
  -1  12   9        3.08        3.31      1.54 o 
   0  12   9        5.10        1.85      1.54 o 
   1  12   9        3.12        1.19      1.44 o 
   2  12   9       10.38        9.88      2.03 o 
   3  12   9       45.06       40.39      3.11 o 
   4  12   9        1.75        3.07      2.54 o 
   5  12   9        6.36        5.59      2.20 o 
   6  12   9        3.75        4.97      2.02 o 
  -3  13   9       29.14       35.24      3.73 o 
  -2  13   9       13.84       14.26      1.76 o 
  -1  13   9      121.32      128.92      4.67 o 
   0  13   9        0.24       -0.54      1.38 o 
   1  13   9      121.53      122.89      4.53 o 
   2  13   9       13.80       16.50      2.27 o 
   3  13   9       29.18       30.29      2.75 o 
   4  13   9        8.06       12.24      4.40 o 
   5  13   9        0.80       -2.43      3.90 o 
  -3  14   9        5.23        7.11      2.71 o 
  -2  14   9        0.16       -0.17      1.44 o 
  -1  14   9        3.71        4.24      1.68 o 
   0  14   9        0.31        0.68      1.69 o 
   1  14   9        3.71        2.03      1.63 o 
   2  14   9        0.17       -0.39      1.63 o 
   3  14   9        5.23        7.88      4.24 o 
   4  14   9        1.59       -1.29      3.56 o 
   5  14   9        3.01        2.30      4.07 o 
  -3  15   9        0.70        1.02      2.37 o 
  -2  15   9        5.99        5.25      1.92 o 
  -1  15   9        2.27        0.34      2.37 o 
   0  15   9        1.49        2.03      2.71 o 
   1  15   9        2.26        2.91      1.69 o 
   2  15   9        6.00        4.05      2.03 o 
   3  15   9        0.69       -0.54      2.03 o 
   4  15   9        6.64        4.57      3.22 o 
  -3  16   9        0.95        2.71      2.71 o 
  -2  16   9       13.41       12.89      2.51 o 
  -1  16   9        1.36       -1.36      2.37 o 
   0  16   9       18.27       21.01      4.07 o 
   1  16   9        1.36        6.10      3.39 o 
   2  16   9       13.36       14.91      3.73 o 
   3  16   9        0.95        1.02      1.92 o 
   4  16   9        3.18        3.90      2.40 o 
  -3  17   9       37.39       63.36      5.76 o 
  -2  17   9        3.37        5.59      2.16 o 
  -1  17   9        3.64        8.81      3.39 o 
   0  17   9        5.01        2.03      3.05 o 
   1  17   9        3.68        9.15      3.73 o 
   2  17   9        3.41        3.39      3.39 o 
   3  17   9       37.38       48.11      6.10 o 
  -2  18   9        1.29        3.39      3.05 o 
  -1  18   9       32.32       52.18      5.76 o 
   0  18   9        3.80        1.36      3.39 o 
   1  18   9       32.33       44.38      5.76 o 
   2  18   9        1.30        4.07      3.73 o 
   0   0  10      195.83      203.01      4.40 o 
   1   0  10      222.76      207.99      3.87 o 
   2   0  10        0.65       -0.41      0.70 o 
   3   0  10        0.92        0.30      0.70 o 
   4   0  10        1.61       -0.39      0.94 o 
   5   0  10       36.74       33.33      2.69 o 
   6   0  10        0.77       -1.68      1.68 o 
   7   0  10        4.98        4.26      3.39 o 
   8   0  10        0.12       -3.90      3.90 o 
  -8   1  10        0.47       -1.19      2.27 o 
  -7   1  10        1.18        1.45      2.03 o 
  -6   1  10        0.43       -1.54      1.54 o 
  -5   1  10       37.11       38.35      2.85 o 
  -4   1  10       24.23       21.95      2.12 o 
  -3   1  10        5.28        3.68      0.94 o 
  -2   1  10       88.58       89.14      2.44 o 
  -1   1  10      157.51      146.17      2.27 o 
   0   1  10       99.26       84.65      3.68 o 
   1   1  10      156.99      144.78      2.59 o 
   2   1  10       88.44       83.54      2.34 o 
   3   1  10        5.22        4.26      0.94 o 
   4   1  10       24.31       23.82      1.64 o 
   5   1  10       37.19       35.00      2.85 o 
   6   1  10        0.44       -0.36      1.54 o 
   7   1  10        1.17        1.88      2.88 o 
   8   1  10        0.47       -2.40      2.40 o 
  -8   2  10        1.01       -2.27      2.27 o 
  -7   2  10        0.22        1.24      2.12 o 
  -6   2  10        6.36        4.15      1.87 o 
  -5   2  10       17.02       14.79      6.44 o 
  -4   2  10        0.15        0.37      1.30 o 
  -3   2  10       52.70       54.17      2.08 o 
  -2   2  10      131.38      131.59      3.08 o 
  -1   2  10      118.12      124.83      2.06 o 
   0   2  10       94.74       92.55      2.39 o 
   1   2  10      118.37      124.21      2.89 o 
   2   2  10      130.81      136.01      3.14 o 
   3   2  10       52.59       55.58      2.08 o 
   4   2  10        0.15       -0.35      1.28 o 
   5   2  10       17.04       16.16      2.27 o 
   6   2  10        6.34        4.76      2.54 o 
   7   2  10        0.21       -2.25      3.73 o 
   8   2  10        0.99       -2.27      2.27 o 
  -8   3  10        0.06       -2.37      3.39 o 
  -7   3  10        8.15       10.23      3.05 o 
  -6   3  10        0.93        3.07      1.78 o 
  -5   3  10       27.17       24.91      3.05 o 
  -4   3  10       41.51       40.55      2.60 o 
  -3   3  10       92.61       97.51      2.72 o 
  -2   3  10       77.74       76.77      1.82 o 
  -1   3  10      571.67      551.45      5.94 o 
   0   3  10       11.20       12.63      1.54 o 
   1   3  10      571.15      530.17     10.06 o 
   2   3  10       77.66       73.84      2.64 o 
   3   3  10       92.60       96.32      2.74 o 
   4   3  10       41.69       40.17      2.68 o 
   5   3  10       27.24       26.49      2.60 o 
   6   3  10        0.95        0.34      1.92 o 
   7   3  10        8.15        9.58      2.60 o 
   8   3  10        0.06       -2.03      3.73 o 
  -7   4  10        1.08       -0.30      2.71 o 
  -6   4  10        5.37        4.17      1.87 o 
  -5   4  10       65.75       66.07      3.42 o 
  -4   4  10       35.75       32.93      5.42 o 
  -3   4  10      217.04      206.72      4.25 o 
  -2   4  10        3.95        3.83      0.65 o 
  -1   4  10      264.80      275.34      3.16 o 
   0   4  10       13.00       17.05      1.54 o 
   1   4  10      264.73      266.39      7.62 o 
   2   4  10        3.92        3.98      0.94 o 
   3   4  10      217.00      208.58      4.52 o 
   4   4  10       35.76       35.18      1.80 o 
   5   4  10       65.93       67.02      3.95 o 
   6   4  10        5.38        6.44      2.16 o 
   7   4  10        1.08       -0.52      3.05 o 
  -7   5  10        3.16        4.07      3.73 o 
  -6   5  10        4.17        5.89      1.87 o 
  -5   5  10       14.66       16.90      2.12 o 
  -4   5  10       73.64       69.64      3.25 o 
  -3   5  10       14.51       15.30      1.30 o 
  -2   5  10      240.48      224.23      3.10 o 
  -1   5  10      220.93      223.37      2.72 o 
   0   5  10       31.35       26.31      2.03 o 
   1   5  10      220.94      207.79      5.39 o 
   2   5  10      240.25      234.31      4.38 o 
   3   5  10       14.44       14.82      1.27 o 
   4   5  10       73.74       74.23      6.95 o 
   5   5  10       14.71       15.19      2.36 o 
   6   5  10        4.17        4.80      2.03 o 
   7   5  10        3.16        6.92      2.51 o 
  -7   6  10        0.31       -2.03      2.71 o 
  -6   6  10        3.63        3.39      3.05 o 
  -5   6  10        8.44        9.83      3.05 o 
  -4   6  10        7.98        8.15      1.63 o 
  -3   6  10       59.09       60.59      2.65 o 
  -2   6  10      326.98      314.73      3.99 o 
  -1   6  10       85.45       98.83      1.66 o 
   0   6  10      131.46      132.99      3.19 o 
   1   6  10       85.59       92.91      3.47 o 
   2   6  10      326.79      319.37      7.19 o 
   3   6  10       59.01       60.93      2.18 o 
   4   6  10        8.02        6.48      1.78 o 
   5   6  10        8.44        8.70      2.03 o 
   6   6  10        3.63        4.57      4.57 o 
   7   6  10        0.31       -1.28      2.03 o 
  -7   7  10        3.54        1.36      3.39 o 
  -6   7  10        2.52        2.37      2.71 o 
  -5   7  10        8.92        9.49      3.05 o 
  -4   7  10       31.70       35.24      4.07 o 
  -3   7  10       10.15        9.83      2.71 o 
  -2   7  10        1.75        0.20      0.66 o 
  -1   7  10       43.01       37.03      2.07 o 
   0   7  10       46.99       60.21      2.42 o 
   1   7  10       42.92       43.29      2.13 o 
   2   7  10        1.74        0.43      1.30 o 
   3   7  10       10.19       12.80      2.71 o 
   4   7  10       31.65       31.84      2.75 o 
   5   7  10        8.95        9.11      2.27 o 
   6   7  10        2.50        1.52      1.92 o 
   7   7  10        3.53        2.37      3.05 o 
  -7   8  10        4.11       -2.71      3.39 o 
  -6   8  10       13.88       13.21      4.07 o 
  -5   8  10       22.96       26.77      4.07 o 
  -4   8  10       54.08       49.13      4.74 o 
  -3   8  10       19.77       24.06      3.39 o 
  -2   8  10       95.21       84.80      2.62 o 
  -1   8  10       23.14       23.68      2.23 o 
   0   8  10        0.09        0.34      0.80 o 
   1   8  10       23.04       25.63      1.69 o 
   2   8  10       95.11       82.13      7.28 o 
   3   8  10       19.75       21.74      2.20 o 
   4   8  10       54.19       53.97      3.23 o 
   5   8  10       22.90       18.30      2.64 o 
   6   8  10       13.84       20.55      2.99 o 
   7   8  10        4.10        2.92      2.27 o 
  -7   9  10        8.34        4.74      4.07 o 
  -6   9  10       30.28       42.01      5.08 o 
  -5   9  10       28.30       24.06      4.07 o 
  -4   9  10       28.75       34.56      4.07 o 
  -3   9  10       74.51       73.86      5.42 o 
  -2   9  10      122.34      114.23      3.08 o 
  -1   9  10      103.95       95.90      3.83 o 
   0   9  10      160.33      150.32     10.84 o 
   1   9  10      104.16      104.15      3.03 o 
   2   9  10      122.66      118.53      3.51 o 
   3   9  10       74.51       62.26      2.78 o 
   4   9  10       28.58       28.03      2.75 o 
   5   9  10       28.25       28.42      2.99 o 
   6   9  10       30.26       38.47      3.71 o 
   7   9  10        8.34        7.81      2.75 o 
  -6  10  10       17.29       24.06      4.40 o 
  -5  10  10       15.73       15.25      3.39 o 
  -4  10  10        5.15        5.76      2.71 o 
  -3  10  10       36.05       35.57      4.07 o 
  -2  10  10      183.37      169.50      5.15 o 
  -1  10  10       18.16       13.40      1.92 o 
   0  10  10      144.35      146.28      4.91 o 
   1  10  10       18.06       13.72      1.92 o 
   2  10  10      183.29      176.18      5.49 o 
   3  10  10       36.01       34.56      2.26 o 
   4  10  10        5.16        4.79      3.02 o 
   5  10  10       15.75       15.28      2.15 o 
   6  10  10       17.29       20.26      7.45 o 
  -6  11  10        1.15        4.74      3.39 o 
  -5  11  10       42.03       41.00      4.74 o 
  -4  11  10        1.91        3.05      2.71 o 
  -3  11  10       56.58       63.02      5.08 o 
  -2  11  10       34.67       36.82      2.64 o 
  -1  11  10       18.21       16.91      2.03 o 
   0  11  10        0.68        2.37      1.44 o 
   1  11  10       18.17       15.51      3.56 o 
   2  11  10       34.57       42.15      2.99 o 
   3  11  10       56.50       52.49      3.47 o 
   4  11  10        1.92       -0.15      1.49 o 
   5  11  10       41.98       43.99      2.93 o 
   6  11  10        1.15        1.97      1.82 o 
  -4  12  10        2.40        1.02      2.37 o 
  -3  12  10       47.72       48.45      4.40 o 
  -2  12  10       27.98       26.62      2.40 o 
  -1  12  10       35.35       27.40      5.08 o 
   0  12  10        0.03       -0.34      1.44 o 
   1  12  10       35.21       31.01      2.75 o 
   2  12  10       27.99       28.94      3.73 o 
   3  12  10       47.75       49.15      3.47 o 
   4  12  10        2.40        0.51      1.92 o 
   5  12  10        8.22       10.02      2.64 o 
   6  12  10        4.58        8.60      2.75 o 
  -3  13  10        0.35       -0.34      2.03 o 
  -2  13  10        8.38        6.72      2.03 o 
  -1  13  10        1.45        1.56      1.69 o 
   0  13  10       27.62       27.04      2.51 o 
   1  13  10        1.41       -0.51      1.44 o 
   2  13  10        8.41        8.15      3.73 o 
   3  13  10        0.37       -2.40      2.54 o 
   4  13  10        0.23       -1.78      1.78 o 
   5  13  10        0.10        2.48      2.27 o 
  -2  14  10       10.37       10.16      3.05 o 
  -1  14  10        1.36        2.32      1.54 o 
   0  14  10        3.83        4.81      1.78 o 
   1  14  10        1.35        2.37      1.68 o 
   2  14  10       10.36       14.39      2.36 o 
   3  14  10        1.97       -1.26      1.78 o 
   4  14  10        3.57        0.76      2.03 o 
   5  14  10        2.80       -0.84      2.27 o 
  -2  15  10        0.47        2.03      2.37 o 
  -1  15  10       28.04       25.41      3.73 o 
   0  15  10       16.94       14.23      3.73 o 
   1  15  10       27.90       27.56      2.69 o 
   2  15  10        0.48        2.39      2.03 o 
   3  15  10        2.80        2.71      3.39 o 
   4  15  10        9.55       14.41      5.59 o 
  -2  16  10        1.26        0.34      2.71 o 
  -1  16  10        3.20        2.03      2.71 o 
   0  16  10        4.91        8.47      3.73 o 
   1  16  10        3.20        0.00      2.71 o 
   2  16  10        1.26        2.03      3.05 o 
   3  16  10       17.15       17.14      2.85 o 
  -2  17  10        4.14        7.79      3.39 o 
  -1  17  10       46.91       55.90      5.76 o 
   0  17  10       16.70       25.75      4.74 o 
   1  17  10       46.91       65.05      6.44 o 
   2  17  10        4.15        6.44      3.73 o 
  -1  18  10       10.02        6.78      3.39 o 
   0  18  10       11.44       19.99      4.40 o 
   1  18  10       10.04       21.34      4.74 o 
   1   0  11        3.26        3.17      0.93 o 
   2   0  11       23.79       23.54      1.38 o 
   3   0  11      105.33       89.03      2.86 o 
   4   0  11       12.21        8.62      2.03 o 
   5   0  11       18.15       17.18      2.37 o 
   6   0  11        0.11       -0.70      2.54 o 
   7   0  11        0.75        4.42      2.27 o 
  -7   1  11        3.39        6.27      3.22 o 
  -6   1  11        2.66       -1.78      1.78 o 
  -5   1  11        0.24       -1.30      1.30 o 
  -4   1  11        6.97        6.53      1.78 o 
  -3   1  11       20.22       21.23      1.47 o 
  -2   1  11       20.94       20.29      1.34 o 
  -1   1  11       87.26       81.22      2.42 o 
   0   1  11      221.24      235.54      5.63 o 
   1   1  11       87.22       77.80      3.11 o 
   2   1  11       20.97       21.39      1.39 o 
   3   1  11       20.23       18.82      2.36 o 
   4   1  11        6.96        5.23      2.54 o 
   5   1  11        0.24       -0.23      1.54 o 
   6   1  11        2.66        2.71      1.92 o 
   7   1  11        3.39        2.76      2.36 o 
  -7   2  11        0.73       -2.03      2.03 o 
  -6   2  11        0.93       -0.75      1.78 o 
  -5   2  11        1.36        1.22      1.54 o 
  -4   2  11       78.14       73.45      3.57 o 
  -3   2  11        7.23        6.89      1.49 o 
  -2   2  11      222.17      197.99      3.30 o 
  -1   2  11       24.40       23.58      1.34 o 
   0   2  11      151.91      148.07      4.31 o 
   1   2  11       24.48       23.90      1.92 o 
   2   2  11      222.07      195.66      4.04 o 
   3   2  11        7.29        6.52      1.19 o 
   4   2  11       78.23       79.65      7.45 o 
   5   2  11        1.37        0.51      1.68 o 
   6   2  11        0.91        0.70      1.78 o 
   7   2  11        0.73        1.98      2.27 o 
  -7   3  11        4.40        1.36      3.22 o 
  -6   3  11        2.67        2.06      1.78 o 
  -5   3  11       27.90       27.36      5.59 o 
  -4   3  11       53.30       48.83      3.17 o 
  -3   3  11      116.39      116.13      4.15 o 
  -2   3  11       13.08       13.14      0.95 o 
  -1   3  11       81.82       70.39      3.65 o 
   0   3  11      161.13      154.05      4.43 o 
   1   3  11       81.85       68.84      2.99 o 
   2   3  11       13.09       12.90      1.19 o 
   3   3  11      116.41      114.47      3.03 o 
   4   3  11       53.44       65.11      3.71 o 
   5   3  11       27.90       25.60      2.75 o 
   6   3  11        2.65       -0.34      1.92 o 
   7   3  11        4.40        6.16      2.51 o 
  -7   4  11        1.78        6.20      4.07 o 
  -6   4  11       14.68       16.06      4.57 o 
  -5   4  11       29.53       30.71      2.60 o 
  -4   4  11       48.42       51.03      2.93 o 
  -3   4  11       32.51       37.35      2.51 o 
  -2   4  11       36.29       38.11      1.42 o 
  -1   4  11       67.19       64.77      1.79 o 
   0   4  11      257.79      252.69      8.47 o 
   1   4  11       66.74       65.08      2.99 o 
   2   4  11       36.29       38.17      1.80 o 
   3   4  11       32.72       41.31      5.76 o 
   4   4  11       48.45       44.16      3.09 o 
   5   4  11       29.53       23.51      2.75 o 
   6   4  11       14.66       16.26      2.75 o 
   7   4  11        1.76        0.68      5.76 o 
  -7   5  11        6.31       11.86      4.40 o 
  -6   5  11        2.27        7.79      3.39 o 
  -5   5  11        8.80        6.89      3.05 o 
  -4   5  11       12.00       17.27      2.71 o 
  -3   5  11      378.14      349.61      7.72 o 
  -2   5  11       50.33       50.21      1.62 o 
  -1   5  11      171.23      165.56      5.09 o 
   0   5  11      203.03      199.76      5.25 o 
   1   5  11      171.85      163.58      4.67 o 
   2   5  11       50.12       50.27      2.09 o 
   3   5  11      378.10      357.39     24.39 o 
   4   5  11       12.03       12.46      3.22 o 
   5   5  11        8.75        6.45      4.07 o 
   6   5  11        2.27        1.83      2.03 o 
   7   5  11        6.33        3.34      2.36 o 
  -7   6  11        1.25        2.71      3.05 o 
  -6   6  11        1.33        4.74      3.39 o 
  -5   6  11       13.09        8.13      3.05 o 
  -4   6  11       10.61        9.47      1.69 o 
  -3   6  11       20.65       16.66      1.87 o 
  -2   6  11       18.02       15.26      1.02 o 
  -1   6  11       45.85       49.08      2.17 o 
   0   6  11        5.48        6.02      1.10 o 
   1   6  11       45.59       39.56      2.51 o 
   2   6  11       17.92       17.05      1.92 o 
   3   6  11       20.68       19.83      2.27 o 
   4   6  11       10.63       13.35      2.16 o 
   5   6  11       13.15       14.08      2.40 o 
   6   6  11        1.33        2.79      2.03 o 
   7   6  11        1.23        0.73      2.27 o 
  -7   7  11        1.86        2.03      3.73 o 
  -6   7  11        0.58       -0.34      2.71 o 
  -5   7  11        5.18        6.44      2.71 o 
  -4   7  11       27.38       37.61      4.40 o 
  -3   7  11        7.51       10.16      2.71 o 
  -2   7  11       32.34       31.04      1.44 o 
  -1   7  11      109.97      106.36      2.37 o 
   0   7  11       24.77       26.87      1.69 o 
   1   7  11      109.83      111.59      3.81 o 
   2   7  11       32.27       27.03      3.56 o 
   3   7  11        7.53        7.23      1.78 o 
   4   7  11       27.39       35.04      7.79 o 
   5   7  11        5.16        7.45      2.16 o 
   6   7  11        0.58        1.99      2.03 o 
   7   7  11        1.86       -0.64      2.27 o 
  -7   8  11        2.38        2.71      3.73 o 
  -6   8  11        2.20        2.37      3.05 o 
  -5   8  11       19.94       18.63      3.73 o 
  -4   8  11        3.66        4.74      2.37 o 
  -3   8  11       51.97       46.42      4.40 o 
  -2   8  11       13.58       11.47      1.27 o 
  -1   8  11       87.49       79.25      7.45 o 
   0   8  11        0.45        0.97      0.99 o 
   1   8  11       87.53       77.02      2.67 o 
   2   8  11       13.48       13.00      1.78 o 
   3   8  11       51.88       47.16      2.99 o 
   4   8  11        3.64        1.11      1.69 o 
   5   8  11       19.95       21.58      2.87 o 
   6   8  11        2.21        3.22      2.40 o 
   7   8  11        2.39        3.39      3.73 o 
  -6   9  11        1.67        6.10      3.39 o 
  -5   9  11       10.86        8.81      3.39 o 
  -4   9  11        2.66        4.74      2.71 o 
  -3   9  11       31.02       31.85      3.73 o 
  -2   9  11        5.31        4.30      1.17 o 
  -1   9  11      174.96      160.06      7.62 o 
   0   9  11       48.80       44.64      2.75 o 
   1   9  11      174.95      158.82      5.15 o 
   2   9  11        5.37        5.67      2.66 o 
   3   9  11       31.02       30.28      2.51 o 
   4   9  11        2.68        1.76      1.78 o 
   5   9  11       10.89        9.00      2.40 o 
   6   9  11        1.66       -1.43      2.03 o 
  -6  10  11        7.29        8.13      3.73 o 
  -5  10  11        8.12        8.47      3.05 o 
  -4  10  11       14.33       15.92      3.39 o 
  -3  10  11      153.55      163.98      7.79 o 
  -2  10  11       44.82       46.28      6.78 o 
  -1  10  11      138.01      119.01      4.43 o 
   0  10  11      114.86      114.82      4.31 o 
   1  10  11      138.12      118.69      4.91 o 
   2  10  11       44.97       48.90      3.09 o 
   3  10  11      153.50      147.20      4.29 o 
   4  10  11       14.35       12.34      1.88 o 
   5  10  11        8.12        7.38      2.27 o 
   6  10  11        7.26        7.79      2.64 o 
  -6  11  11        5.31        9.15      3.73 o 
  -5  11  11       24.39       30.15      4.40 o 
  -4  11  11       10.19       15.92      3.39 o 
  -3  11  11        0.55       -1.36      2.03 o 
  -2  11  11       13.01       18.25      2.88 o 
  -1  11  11       78.30       70.55      3.59 o 
   0  11  11        8.34       11.91      2.03 o 
   1  11  11       78.44       70.66      3.71 o 
   2  11  11       12.98       10.57      2.27 o 
   3  11  11        0.55       -0.17      1.68 o 
   4  11  11       10.22       10.92      2.40 o 
   5  11  11       24.33       23.10      2.47 o 
   6  11  11        5.28        7.15      2.13 o 
  -4  12  11        3.62        1.36      2.37 o 
  -3  12  11        7.94        6.78      2.71 o 
  -2  12  11       10.16        7.44      1.78 o 
  -1  12  11       80.14       80.75      3.83 o 
   0  12  11        3.36        5.83      1.78 o 
   1  12  11       80.23       84.62      3.95 o 
   2  12  11       10.19        7.28      2.16 o 
   3  12  11        7.96        9.39      3.73 o 
   4  12  11        3.59        4.40      2.16 o 
   5  12  11        1.53       -0.68      2.16 o 
  -3  13  11        8.34       13.55      3.39 o 
  -2  13  11        4.62        4.91      1.68 o 
  -1  13  11        1.28        0.96      2.88 o 
   0  13  11        0.70       -0.65      1.86 o 
   1  13  11        1.28       -0.17      1.86 o 
   2  13  11        4.61        3.05      1.92 o 
   3  13  11        8.38        5.27      2.88 o 
   4  13  11        0.33        0.44      2.03 o 
   5  13  11        6.74        5.76      2.40 o 
  -2  14  11       10.03       14.91      3.39 o 
  -1  14  11       20.78       26.89      2.60 o 
   0  14  11        0.01       -0.96      1.54 o 
   1  14  11       20.72       24.03      2.60 o 
   2  14  11       10.03       14.13      2.51 o 
   3  14  11        0.63       -0.17      1.92 o 
   4  14  11        0.54       -1.38      2.03 o 
  -2  15  11        0.22        3.73      2.71 o 
  -1  15  11       11.29       17.28      3.73 o 
   0  15  11        4.30        6.06      2.20 o 
   1  15  11       11.32       19.04      2.60 o 
   2  15  11        0.22       -0.23      1.78 o 
   3  15  11       24.17       29.66      3.56 o 
   4  15  11        4.31        5.59      3.56 o 
  -2  16  11        6.77        8.81      3.05 o 
  -1  16  11        5.97        8.13      3.39 o 
   0  16  11       20.15       24.73      4.40 o 
   1  16  11        6.05       11.86      3.73 o 
   2  16  11        6.77        8.50      2.60 o 
   3  16  11       17.09       20.93      3.17 o 
  -2  17  11       11.29        7.79      3.39 o 
  -1  17  11        8.70       12.87      4.07 o 
   0  17  11        0.82        1.69      3.39 o 
   1  17  11        8.69        8.47      3.73 o 
   2  17  11       11.28       10.16      4.07 o 
   0   0  12      130.31      131.12      6.10 o 
   1   0  12       79.21       76.95      3.35 o 
   2   0  12        5.50        4.32      1.02 o 
   3   0  12       23.53       21.31      2.27 o 
   4   0  12        1.72        0.51      2.20 o 
   5   0  12       10.88        9.96      2.16 o 
   6   0  12        6.21        6.53      2.27 o 
   7   0  12       11.75       10.50      2.76 o 
  -7   1  12        8.98        2.98      2.51 o 
  -6   1  12        2.46        5.02      3.90 o 
  -5   1  12       49.84       51.69      3.42 o 
  -4   1  12       33.49       28.68      2.71 o 
  -3   1  12       95.98       92.90      9.66 o 
  -2   1  12       28.38       29.77      1.74 o 
  -1   1  12      279.15      270.06      4.83 o 
   0   1  12        0.63        2.71      1.44 o 
   1   1  12      279.14      266.75      6.47 o 
   2   1  12       28.28       31.03      1.74 o 
   3   1  12       96.02       94.56      4.05 o 
   4   1  12       33.47       34.00      2.85 o 
   5   1  12       49.87       51.63      9.99 o 
   6   1  12        2.47        3.81      2.03 o 
   7   1  12        8.97       13.66      2.85 o 
  -7   2  12       26.97       29.08      3.42 o 
  -6   2  12        7.69        6.61      2.16 o 
  -5   2  12       90.59       82.59      5.08 o 
  -4   2  12       17.53       15.43      2.54 o 
  -3   2  12      136.93      131.37      4.63 o 
  -2   2  12       19.02       19.45      1.47 o 
  -1   2  12      338.39      311.78      5.47 o 
   0   2  12       58.43       65.12      2.99 o 
   1   2  12      338.32      321.22      7.30 o 
   2   2  12       18.96       18.45      1.39 o 
   3   2  12      136.83      133.31      6.61 o 
   4   2  12       17.45       16.60      2.36 o 
   5   2  12       90.67       83.24      4.43 o 
   6   2  12        7.71        8.58      3.22 o 
   7   2  12       26.97       29.85      8.13 o 
  -7   3  12       20.23       23.28      3.56 o 
  -6   3  12       11.79       14.16      6.78 o 
  -5   3  12       56.03       56.65      3.57 o 
  -4   3  12        6.76        6.37      4.40 o 
  -3   3  12       90.95       85.67      3.74 o 
  -2   3  12      107.34       98.75      2.88 o 
  -1   3  12      447.46      403.71      6.51 o 
   0   3  12       15.64       17.45      1.92 o 
   1   3  12      446.90      403.36     11.69 o 
   2   3  12      107.03       94.70      2.83 o 
   3   3  12       90.95       89.00      4.05 o 
   4   3  12        6.79        7.16      2.37 o 
   5   3  12       56.14       56.92      3.71 o 
   6   3  12       11.75       11.31      2.75 o 
   7   3  12       20.22       29.58      3.57 o 
  -7   4  12       10.02        7.11      4.07 o 
  -6   4  12        3.11       -0.30      2.03 o 
  -5   4  12       22.42       26.28      7.28 o 
  -4   4  12      127.20      127.73      4.56 o 
  -3   4  12       33.09       31.12      2.88 o 
  -2   4  12      121.73      115.82      3.60 o 
  -1   4  12       27.47       26.79      1.27 o 
   0   4  12        0.52        1.54      1.30 o 
   1   4  12       27.42       23.06      2.16 o 
   2   4  12      121.91      114.96      5.59 o 
   3   4  12       33.02       28.31      2.60 o 
   4   4  12      127.18      122.51      5.01 o 
   5   4  12       22.53       26.40      2.99 o 
   6   4  12        3.10        3.56      2.16 o 
   7   4  12       10.07       10.63      3.90 o 
  -7   5  12       10.33        5.76      3.73 o 
  -6   5  12        6.18       11.52      3.73 o 
  -5   5  12        0.65       -1.46      1.54 o 
  -4   5  12       19.43       21.62      2.19 o 
  -3   5  12       86.35       91.75      5.93 o 
  -2   5  12        9.13        9.98      1.23 o 
  -1   5  12      102.41      101.32      2.79 o 
   0   5  12       24.49       21.95      4.24 o 
   1   5  12      102.19      102.83      3.90 o 
   2   5  12        9.02        8.88      3.39 o 
   3   5  12       86.24       86.66      3.95 o 
   4   5  12       19.37       18.05      2.51 o 
   5   5  12        0.66       -0.95      1.78 o 
   6   5  12        6.15        8.64      2.64 o 
   7   5  12       10.32        9.66      2.87 o 
  -7   6  12        0.47        1.69      3.39 o 
  -6   6  12        2.84        3.73      3.05 o 
  -5   6  12        2.42        2.71      2.71 o 
  -4   6  12        1.15        0.00      2.37 o 
  -3   6  12       11.19       12.30      1.78 o 
  -2   6  12        7.33        7.14      1.14 o 
  -1   6  12       14.00       10.99      1.02 o 
   0   6  12      114.81      127.67      3.31 o 
   1   6  12       13.96       11.98      1.78 o 
   2   6  12        7.39        4.87      1.54 o 
   3   6  12       11.16       10.56      1.92 o 
   4   6  12        1.19       -0.63      2.03 o 
   5   6  12        2.41        0.47      3.05 o 
   6   6  12        2.89       -0.04      2.03 o 
   7   6  12        0.46       -2.16      2.16 o 
  -6   7  12        6.94        9.83      3.73 o 
  -5   7  12        1.27        3.39      2.71 o 
  -4   7  12        7.20        8.47      3.05 o 
  -3   7  12        7.90       11.52      3.05 o 
  -2   7  12       22.29       22.61      1.94 o 
  -1   7  12       36.36       34.32      1.87 o 
   0   7  12        2.49        1.57      1.09 o 
   1   7  12       36.41       40.75      2.71 o 
   2   7  12       22.41       20.27      2.03 o 
   3   7  12        7.97        5.15      1.78 o 
   4   7  12        7.17        7.08      2.03 o 
   5   7  12        1.28        3.41      2.54 o 
   6   7  12        6.96        4.40      2.40 o 
  -6   8  12        0.56       -1.36      3.05 o 
  -5   8  12       10.61       13.55      3.73 o 
  -4   8  12       21.26       24.06      4.07 o 
  -3   8  12       21.75       19.65      3.39 o 
  -2   8  12       69.82       63.26      3.01 o 
  -1   8  12        0.18       -1.30      1.30 o 
   0   8  12        2.59        3.34      1.54 o 
   1   8  12        0.19       -0.74      1.34 o 
   2   8  12       69.67       69.79      5.93 o 
   3   8  12       21.85       22.90      2.40 o 
   4   8  12       21.37       21.19      2.64 o 
   5   8  12       10.59       11.42      2.51 o 
   6   8  12        0.56        0.51      2.16 o 
  -6   9  12       12.22       20.33      4.40 o 
  -5   9  12        2.92        0.68      3.05 o 
  -4   9  12        7.53        5.42      2.71 o 
  -3   9  12       17.41       19.31      3.39 o 
  -2   9  12       15.53       14.23      3.05 o 
  -1   9  12       20.61       16.24      2.03 o 
   0   9  12      146.83      126.04      4.55 o 
   1   9  12       20.53       16.29      2.16 o 
   2   9  12       15.61       12.58      1.60 o 
   3   9  12       17.42       15.39      2.27 o 
   4   9  12        7.51        3.81      2.03 o 
   5   9  12        2.94        2.20      3.22 o 
   6   9  12       12.27       12.16      3.05 o 
  -6  10  12        7.87       16.26      4.40 o 
  -5  10  12       30.55       32.53      4.74 o 
  -4  10  12        5.98        9.15      3.39 o 
  -3  10  12       12.99        8.81      3.05 o 
  -2  10  12       22.51       24.73      3.73 o 
  -1  10  12       98.82       81.80      3.71 o 
   0  10  12       98.36       90.13      4.07 o 
   1  10  12       98.98       84.41      3.95 o 
   2  10  12       22.44       22.35      2.51 o 
   3  10  12       12.98        6.10      2.16 o 
   4  10  12        6.05        4.01      1.74 o 
   5  10  12       30.54       30.95      6.44 o 
   6  10  12        7.86        9.64      3.56 o 
  -5  11  12        8.90       13.21      3.73 o 
  -4  11  12        1.37        3.39      2.71 o 
  -3  11  12       11.90        9.15      3.05 o 
  -2  11  12        3.27        5.42      2.71 o 
  -1  11  12       70.95       73.80      3.71 o 
   0  11  12        1.18        3.18      1.78 o 
   1  11  12       70.83       73.52      3.83 o 
   2  11  12        3.28        3.73      1.92 o 
   3  11  12       11.89       10.88      2.40 o 
   4  11  12        1.37        1.86      2.20 o 
   5  11  12        8.92        4.57      2.40 o 
  -5  12  12        3.35        4.07      3.39 o 
  -4  12  12        2.11        1.69      2.71 o 
  -3  12  12        4.20        0.68      2.37 o 
  -2  12  12        0.16        3.05      2.37 o 
  -1  12  12        6.23        5.08      2.54 o 
   0  12  12        0.08        1.41      1.54 o 
   1  12  12        6.22        6.61      1.92 o 
   2  12  12        0.16       -0.91      1.54 o 
   3  12  12        4.21        0.40      2.03 o 
   4  12  12        2.11        0.26      2.03 o 
   5  12  12        3.35        3.32      2.51 o 
  -3  13  12        0.73        6.44      3.05 o 
  -2  13  12        5.06        8.81      2.71 o 
  -1  13  12       29.66       30.15      2.64 o 
   0  13  12        4.23        1.36      3.39 o 
   1  13  12       29.67       31.36      4.07 o 
   2  13  12        5.05        4.24      2.16 o 
   3  13  12        0.73        1.69      2.03 o 
   4  13  12        0.52       -0.68      2.16 o 
  -2  14  12        0.26        1.69      2.37 o 
  -1  14  12       11.03       11.71      2.27 o 
   0  14  12        0.01       -0.34      1.68 o 
   1  14  12       11.01       13.63      2.36 o 
   2  14  12        0.27        2.51      2.03 o 
   3  14  12        1.81        1.02      2.16 o 
   4  14  12        0.68       -0.17      2.40 o 
  -1  15  12        0.12        0.00      2.37 o 
   0  15  12        7.40       10.35      2.27 o 
   1  15  12        0.12       -1.78      1.78 o 
   2  15  12       11.74       16.69      2.85 o 
   3  15  12        7.87        7.45      2.64 o 
  -1  16  12        0.20       -2.71      2.71 o 
   0  16  12       23.37       31.51      4.74 o 
   1  16  12        0.21       -2.71      2.71 o 
   2  16  12       18.60       27.50      3.33 o 
   0  17  12        3.85        6.78      3.39 o 
   1   0  13      110.26      107.33      4.05 o 
   2   0  13      185.22      170.28      4.50 o 
   3   0  13       53.28       49.83      3.56 o 
   4   0  13       78.87       77.03      4.15 o 
   5   0  13       39.96       41.93      3.33 o 
   6   0  13        1.13        3.39      2.16 o 
   7   0  13        1.07        6.27      2.64 o 
  -7   1  13       23.02       18.79      3.23 o 
  -6   1  13       28.35       28.92      3.33 o 
  -5   1  13       58.53       68.65      4.05 o 
  -4   1  13       90.92       91.99      4.39 o 
  -3   1  13      213.48      206.16      6.08 o 
  -2   1  13       51.36       58.37      3.25 o 
  -1   1  13      337.67      332.09      7.66 o 
   0   1  13      254.86      256.99      6.47 o 
   1   1  13      337.81      330.51      7.78 o 
   2   1  13       51.43       52.37      4.24 o 
   3   1  13      213.59      202.58      7.28 o 
   4   1  13       91.05       93.83      6.61 o 
   5   1  13       58.53       67.31      4.19 o 
   6   1  13       28.33       30.68      3.33 o 
   7   1  13       23.04       30.88      3.81 o 
  -7   2  13       34.73       38.65      3.90 o 
  -6   2  13       15.35       17.32      2.85 o 
  -5   2  13       97.69      100.91      4.63 o 
  -4   2  13      145.72      165.00      5.93 o 
  -3   2  13      499.67      489.63     10.37 o 
  -2   2  13      191.42      201.87      4.57 o 
  -1   2  13      425.11      402.79      8.61 o 
   0   2  13      594.24      564.04     12.20 o 
   1   2  13      425.48      390.82      8.62 o 
   2   2  13      191.60      199.52      5.87 o 
   3   2  13      499.51      489.34     10.67 o 
   4   2  13      145.61      158.92      5.73 o 
   5   2  13       97.67       98.52     12.54 o 
   6   2  13       15.33       19.58      3.90 o 
   7   2  13       34.74       43.55      6.61 o 
  -7   3  13       12.00       11.99      2.87 o 
  -6   3  13       29.83       35.57      5.25 o 
  -5   3  13      104.68      111.71      4.96 o 
  -4   3  13       61.49       63.69      4.24 o 
  -3   3  13      457.41      439.45      9.89 o 
  -2   3  13      127.50      130.59      3.42 o 
  -1   3  13      333.23      310.08      7.28 o 
   0   3  13       62.09       63.39      3.35 o 
   1   3  13      333.57      304.14      7.43 o 
   2   3  13      127.28      133.12      6.44 o 
   3   3  13      457.49      462.31     11.86 o 
   4   3  13       61.61       67.80      4.07 o 
   5   3  13      104.62      108.79      5.93 o 
   6   3  13       29.87       38.77      4.24 o 
   7   3  13       12.00       16.46      3.33 o 
  -7   4  13       27.37       26.43      5.42 o 
  -6   4  13       10.21       12.42      2.60 o 
  -5   4  13       59.48       55.90      3.74 o 
  -4   4  13       19.60       18.60      2.44 o 
  -3   4  13      248.13      242.83      6.51 o 
  -2   4  13      209.13      210.75      7.35 o 
  -1   4  13      164.90      147.60      4.02 o 
   0   4  13       35.64       41.47      2.64 o 
   1   4  13      165.15      144.21      4.79 o 
   2   4  13      209.02      212.74      7.45 o 
   3   4  13      248.40      242.53      6.94 o 
   4   4  13       19.65       22.53      2.64 o 
   5   4  13       59.51       57.26      3.81 o 
   6   4  13       10.22       12.19      3.39 o 
   7   4  13       27.41       30.63      3.81 o 
  -6   5  13        3.51        6.44      3.73 o 
  -5   5  13       26.97       28.12      4.74 o 
  -4   5  13        1.95        1.12      1.54 o 
  -3   5  13       80.14       84.28      3.74 o 
  -2   5  13       12.84       12.87      1.68 o 
  -1   5  13      173.52      170.13      3.29 o 
   0   5  13        7.69        7.52      1.54 o 
   1   5  13      173.36      173.71      5.15 o 
   2   5  13       12.81       10.20      2.03 o 
   3   5  13       80.13       77.71      4.07 o 
   4   5  13        1.96        3.22      1.92 o 
   5   5  13       26.98       30.01      3.11 o 
   6   5  13        3.50        3.58      2.71 o 
  -6   6  13        0.89        2.71      3.39 o 
  -5   6  13       22.98       25.41      4.40 o 
  -4   6  13       29.09       33.20      4.40 o 
  -3   6  13       26.39       28.46      4.07 o 
  -2   6  13       11.33       14.49      1.50 o 
  -1   6  13       31.47       29.35      1.78 o 
   0   6  13      140.79      134.83      3.64 o 
   1   6  13       31.49       28.46      2.40 o 
   2   6  13       11.37       12.05      2.03 o 
   3   6  13       26.36       27.51      2.64 o 
   4   6  13       29.01       38.74      3.23 o 
   5   6  13       23.01       25.53      2.99 o 
   6   6  13        0.88       -0.78      2.27 o 
  -6   7  13        0.54        3.05      3.39 o 
  -5   7  13        5.24        9.49      3.39 o 
  -4   7  13       13.67       11.52      3.39 o 
  -3   7  13       36.04       32.19      4.07 o 
  -2   7  13       30.62       27.84      2.71 o 
  -1   7  13        9.22        8.60      1.27 o 
   0   7  13       20.32       16.37      2.10 o 
   1   7  13        9.18        7.64      1.63 o 
   2   7  13       30.66       28.10      2.51 o 
   3   7  13       36.17       34.07      2.87 o 
   4   7  13       13.67       13.56      2.40 o 
   5   7  13        5.29        6.15      2.27 o 
   6   7  13        0.54       -0.85      2.16 o 
  -6   8  13        0.13        0.00      3.05 o 
  -5   8  13        2.38        5.08      3.05 o 
  -4   8  13        1.38        2.03      2.37 o 
  -3   8  13        2.73        4.74      2.71 o 
  -2   8  13       42.23       38.96      4.07 o 
  -1   8  13       10.67       14.85      3.73 o 
   0   8  13        0.44        0.51      1.44 o 
   1   8  13       10.66        9.65      1.54 o 
   2   8  13       42.29       40.23      4.24 o 
   3   8  13        2.79        1.36      1.68 o 
   4   8  13        1.38       -0.05      1.63 o 
   5   8  13        2.37        1.52      2.16 o 
   6   8  13        0.13        2.37      2.40 o 
  -6   9  13        2.75        6.10      3.73 o 
  -5   9  13        1.95        7.79      3.39 o 
  -4   9  13        9.27       10.84      3.39 o 
  -3   9  13        0.62        3.73      2.71 o 
  -2   9  13       17.35       21.68      3.39 o 
  -1   9  13        1.45        1.52      1.44 o 
   0   9  13        1.98        1.80      3.05 o 
   1   9  13        1.47        2.37      1.68 o 
   2   9  13       17.38       15.56      2.27 o 
   3   9  13        0.61       -1.07      1.54 o 
   4   9  13        9.25        6.48      2.03 o 
   5   9  13        1.94        4.33      2.27 o 
   6   9  13        2.75        3.90      2.51 o 
  -5  10  13       13.46       14.91      4.07 o 
  -4  10  13        3.64        8.81      3.39 o 
  -3  10  13        3.68        3.05      2.37 o 
  -2  10  13        7.83        7.45      2.71 o 
  -1  10  13        3.27        3.55      1.78 o 
   0  10  13        0.05       -0.17      1.52 o 
   1  10  13        3.24        3.86      3.05 o 
   2  10  13        7.85        4.74      1.92 o 
   3  10  13        3.69        1.77      2.03 o 
   4  10  13        3.65        3.32      1.69 o 
   5  10  13       13.49       12.99      2.75 o 
  -5  11  13        2.25        9.49      3.73 o 
  -4  11  13        2.47        3.39      3.05 o 
  -3  11  13       10.94        9.49      3.05 o 
  -2  11  13        3.14        5.42      2.71 o 
  -1  11  13        3.68        7.75      2.71 o 
   0  11  13        1.51        2.54      1.68 o 
   1  11  13        3.70        5.94      2.71 o 
   2  11  13        3.15        4.40      1.92 o 
   3  11  13       11.00       10.56      2.40 o 
   4  11  13        2.47        6.99      4.40 o 
   5  11  13        2.24        0.43      2.27 o 
  -4  12  13        5.70        8.47      3.39 o 
  -3  12  13        4.43        4.74      3.05 o 
  -2  12  13       17.65       19.31      3.73 o 
  -1  12  13        0.33       -0.78      1.54 o 
   0  12  13       63.24       63.82      3.71 o 
   1  12  13        0.33        1.24      1.78 o 
   2  12  13       17.64       17.94      3.39 o 
   3  12  13        4.44        2.54      2.16 o 
   4  12  13        5.70        9.51      3.90 o 
  -4  13  13        5.79        6.10      3.39 o 
  -3  13  13       12.09       15.25      3.73 o 
  -2  13  13        6.92       12.87      3.39 o 
  -1  13  13        9.08       12.97      3.05 o 
   0  13  13       17.28       21.52      2.64 o 
   1  13  13        9.06       14.15      3.73 o 
   2  13  13        6.89        6.44      2.16 o 
   3  13  13       12.08       12.11      2.60 o 
   4  13  13        5.77        4.91      2.64 o 
  -2  14  13        8.67       10.84      3.39 o 
  -1  14  13        3.05        2.80      1.78 o 
   0  14  13        0.51        0.36      2.20 o 
   1  14  13        3.03        3.21      2.03 o 
   2  14  13        8.67       10.88      2.51 o 
   3  14  13       13.55       17.16      2.99 o 
  -1  15  13       25.85       33.54      4.40 o 
   0  15  13        5.17        6.28      2.27 o 
   1  15  13       25.86       35.19      3.33 o 
   2  15  13        0.11       -1.30      2.03 o 
  -1  16  13       10.22        6.78      3.39 o 
   0  16  13        0.94        3.39      3.39 o 
   1  16  13       10.19       15.25      4.07 o 
   0   0  14      283.71      262.24      9.49 o 
   1   0  14       19.88       23.99      2.27 o 
   2   0  14       90.24      100.68      7.11 o 
   3   0  14       66.94       60.94      3.57 o 
   4   0  14        9.18        8.45      2.20 o 
   5   0  14        5.19        4.91      2.16 o 
   6   0  14       41.95       47.58      4.05 o 
  -6   1  14       25.04       33.40      3.57 o 
  -5   1  14       16.52       23.88      3.22 o 
  -4   1  14       26.22       27.15      2.88 o 
  -3   1  14        6.71        6.58      3.56 o 
  -2   1  14      191.08      182.84      5.73 o 
  -1   1  14       81.77       80.05      3.71 o 
   0   1  14       20.14       19.55      2.27 o 
   1   1  14       81.80       83.45      6.44 o 
   2   1  14      190.92      180.54      6.44 o 
   3   1  14        6.66        6.27      1.92 o 
   4   1  14       26.21       29.45      4.74 o 
   5   1  14       16.59       23.56      2.99 o 
   6   1  14       25.08       28.51      3.57 o 
  -6   2  14       22.12       27.61      3.23 o 
  -5   2  14       10.02       10.11      2.51 o 
  -4   2  14      140.55      132.69      5.11 o 
  -3   2  14       46.06       48.76      3.56 o 
  -2   2  14      297.28      279.58      7.28 o 
  -1   2  14       34.25       41.11      2.75 o 
   0   2  14      172.95      177.68      5.39 o 
   1   2  14       34.28       41.50      2.87 o 
   2   2  14      297.13      274.00      7.18 o 
   3   2  14       46.09       48.45      3.35 o 
   4   2  14      140.54      145.74      5.49 o 
   5   2  14       10.00       10.48      2.71 o 
   6   2  14       22.16       29.25      3.57 o 
  -6   3  14       69.65       91.79      7.62 o 
  -5   3  14       23.09       27.71      5.93 o 
  -4   3  14       78.78       80.77      4.05 o 
  -3   3  14       70.94       75.95      3.90 o 
  -2   3  14      233.60      223.55      6.32 o 
  -1   3  14      120.93      113.28      4.39 o 
   0   3  14      192.36      179.80      5.49 o 
   1   3  14      120.78      110.28      5.93 o 
   2   3  14      233.96      229.39      6.58 o 
   3   3  14       70.93       71.05      4.07 o 
   4   3  14       78.70       79.95      4.43 o 
   5   3  14       23.14       28.09      3.23 o 
   6   3  14       69.68       79.95      5.15 o 
  -6   4  14        2.49        2.71      3.39 o 
  -5   4  14        5.33        6.85      2.12 o 
  -4   4  14      135.09      135.11      5.05 o 
  -3   4  14       53.84       52.62      3.33 o 
  -2   4  14      362.38      336.98      8.10 o 
  -1   4  14       23.96       13.53      2.03 o 
   0   4  14       55.35       67.72      4.07 o 
   1   4  14       23.97       19.43      4.07 o 
   2   4  14      362.25      344.49      8.39 o 
   3   4  14       53.91       47.38      3.23 o 
   4   4  14      135.02      145.63      5.63 o 
   5   4  14        5.31        7.02      2.88 o 
   6   4  14        2.48        1.36      3.73 o 
  -6   5  14       15.33       25.41      5.08 o 
  -5   5  14       29.21       24.06      4.40 o 
  -4   5  14       43.44       47.70      3.17 o 
  -3   5  14        9.08       17.05      3.22 o 
  -2   5  14       26.61       28.10      2.44 o 
  -1   5  14      178.20      164.09      5.11 o 
   0   5  14      297.87      253.60      6.70 o 
   1   5  14      178.00      163.90     13.89 o 
   2   5  14       26.58       27.96      2.64 o 
   3   5  14        9.07       10.89      2.16 o 
   4   5  14       43.49       43.19      3.47 o 
   5   5  14       29.13       35.16      4.40 o 
   6   5  14       15.32       12.00      3.90 o 
  -6   6  14        3.34        8.81      3.73 o 
  -5   6  14        4.24        9.83      3.39 o 
  -4   6  14        7.70       11.52      3.39 o 
  -3   6  14       43.86       44.72      4.74 o 
  -2   6  14       25.23       22.11      1.78 o 
  -1   6  14        9.28        8.07      2.54 o 
   0   6  14       30.32       29.88      2.02 o 
   1   6  14        9.34        7.39      1.68 o 
   2   6  14       25.26       22.71      2.40 o 
   3   6  14       43.80       38.20      3.90 o 
   4   6  14        7.73        5.25      2.16 o 
   5   6  14        4.24        2.54      2.16 o 
   6   6  14        3.34        0.19      4.40 o 
  -6   7  14        2.73       10.16      4.07 o 
  -5   7  14        5.91        6.78      3.73 o 
  -4   7  14        3.94        2.03      2.71 o 
  -3   7  14       27.11       28.12      4.07 o 
  -2   7  14        6.95        5.76      2.71 o 
  -1   7  14       40.20       36.93      4.07 o 
   0   7  14        3.42        4.90      1.29 o 
   1   7  14       40.20       40.22      3.39 o 
   2   7  14        6.99        9.32      1.92 o 
   3   7  14       27.08       27.29      2.75 o 
   4   7  14        3.92        1.56      2.03 o 
   5   7  14        5.90        3.39      2.27 o 
   6   7  14        2.73       -0.80      2.27 o 
  -5   8  14        0.59        1.02      3.05 o 
  -4   8  14        1.91        5.08      3.05 o 
  -3   8  14        4.54        2.37      2.71 o 
  -2   8  14        0.98        1.69      2.37 o 
  -1   8  14       10.05       14.23      3.05 o 
   0   8  14       45.41       32.93      2.71 o 
   1   8  14       10.07        9.49      1.49 o 
   2   8  14        0.98        1.12      1.54 o 
   3   8  14        4.53        4.76      2.54 o 
   4   8  14        1.92        3.90      1.87 o 
   5   8  14        0.59       -2.03      2.03 o 
  -5   9  14        4.00        4.07      3.39 o 
  -4   9  14        0.59        0.68      2.71 o 
  -3   9  14        0.00       -2.37      2.37 o 
  -2   9  14        7.81        6.78      2.71 o 
  -1   9  14       44.01       44.38      4.74 o 
   0   9  14       14.07       17.11      2.16 o 
   1   9  14       43.98       38.42      5.25 o 
   2   9  14        7.84        9.24      2.16 o 
   3   9  14        0.00        0.34      1.68 o 
   4   9  14        0.60       -1.86      1.92 o 
   5   9  14        4.00        4.81      2.27 o 
  -5  10  14        0.85        6.78      3.73 o 
  -4  10  14        2.29        8.13      3.39 o 
  -3  10  14        3.54        8.81      3.39 o 
  -2  10  14        9.02       15.25      3.39 o 
  -1  10  14       17.42       19.31      3.73 o 
   0  10  14        0.50       -1.88      2.37 o 
   1  10  14       17.47       20.37      3.22 o 
   2  10  14        9.03       11.03      2.16 o 
   3  10  14        3.53        4.53      2.27 o 
   4  10  14        2.30        1.77      2.37 o 
   5  10  14        0.84       -2.03      2.16 o 
  -4  11  14        4.64        8.13      3.39 o 
  -3  11  14        0.43        2.37      3.05 o 
  -2  11  14        0.38       -1.02      2.37 o 
  -1  11  14        3.13        2.03      2.71 o 
   0  11  14        5.37        7.75      2.03 o 
   1  11  14        3.10        4.78      2.03 o 
   2  11  14        0.38       -0.51      1.92 o 
   3  11  14        0.43        1.77      2.03 o 
   4  11  14        4.64        6.65      2.51 o 
  -4  12  14        5.38       10.84      3.73 o 
  -3  12  14       11.17       12.87      3.73 o 
  -2  12  14       20.43       26.77      4.07 o 
  -1  12  14        8.30        9.83      3.05 o 
   0  12  14        6.33        6.68      2.03 o 
   1  12  14        8.33        9.51      2.27 o 
   2  12  14       20.46       22.23      3.90 o 
   3  12  14       11.17       13.81      2.88 o 
   4  12  14        5.37        6.95      2.64 o 
  -3  13  14        3.96        2.03      3.05 o 
  -2  13  14        2.16        3.73      3.05 o 
  -1  13  14       10.85       18.63      3.73 o 
   0  13  14        5.30        6.78      2.16 o 
   1  13  14       10.80       14.91      2.51 o 
   2  13  14        2.14       -0.36      2.03 o 
   3  13  14        3.98        5.86      2.51 o 
  -2  14  14       17.13       23.38      4.07 o 
  -1  14  14        3.99        5.76      3.05 o 
   0  14  14       18.28       17.64      2.64 o 
   1  14  14        3.98        1.55      2.37 o 
   2  14  14       17.19       22.40      5.42 o 
   3  14  14        7.35       13.55      4.07 o 
  -1  15  14        5.28        9.49      3.39 o 
   0  15  14        0.03        0.83      4.74 o 
   1  15  14        5.27        2.60      2.27 o 
   1   0  15       13.21       13.38      2.03 o 
   2   0  15        0.42       -0.85      2.54 o 
   3   0  15        2.93        1.97      1.78 o 
   4   0  15        3.30        4.56      2.03 o 
   5   0  15        0.02        1.55      2.37 o 
   6   0  15        2.74        2.53      2.51 o 
  -6   1  15        3.64        2.54      2.40 o 
  -5   1  15       12.96       16.37      2.75 o 
  -4   1  15       11.96       13.56      2.71 o 
  -3   1  15        4.66        3.56      1.92 o 
  -2   1  15       30.69       38.11      2.85 o 
  -1   1  15       14.22       14.54      2.03 o 
   0   1  15       74.26       70.08      3.71 o 
   1   1  15       14.17       12.60      2.54 o 
   2   1  15       30.72       34.93      7.96 o 
   3   1  15        4.66        8.04      2.88 o 
   4   1  15       11.96        8.06      2.27 o 
   5   1  15       12.94       13.96      2.60 o 
   6   1  15        3.63        4.66      2.51 o 
  -6   2  15        8.90        4.71      2.60 o 
  -5   2  15        3.66        2.90      2.88 o 
  -4   2  15       10.54        5.31      2.12 o 
  -3   2  15        5.74        4.17      3.22 o 
  -2   2  15       31.05       26.36      2.51 o 
  -1   2  15        3.84        1.93      1.54 o 
   0   2  15       72.79       68.63      3.59 o 
   1   2  15        3.84        0.83      2.37 o 
   2   2  15       31.11       22.05      2.51 o 
   3   2  15        5.75        6.04      2.03 o 
   4   2  15       10.55       11.37      6.10 o 
   5   2  15        3.67        4.48      2.27 o 
   6   2  15        8.89       10.09      2.75 o 
  -6   3  15        0.50       -0.02      2.27 o 
  -5   3  15        6.60        6.26      2.27 o 
  -4   3  15        8.74        9.35      2.36 o 
  -3   3  15        6.74        5.20      2.03 o 
  -2   3  15       22.66       18.97      2.36 o 
  -1   3  15       37.16       41.82      2.85 o 
   0   3  15       11.47        7.31      2.20 o 
   1   3  15       37.09       38.64      2.87 o 
   2   3  15       22.67       19.98      5.08 o 
   3   3  15        6.72        7.21      2.03 o 
   4   3  15        8.74        8.42      2.36 o 
   5   3  15        6.60        2.19      3.39 o 
   6   3  15        0.49       -3.22      3.22 o 
  -6   4  15       13.56       18.63      5.08 o 
  -5   4  15        2.50        0.22      3.56 o 
  -4   4  15       35.45       34.34      3.09 o 
  -3   4  15       12.07       12.47      2.12 o 
  -2   4  15      101.97       85.92      4.05 o 
  -1   4  15       21.05       17.83      2.16 o 
   0   4  15      106.97       79.95      3.83 o 
   1   4  15       21.00       17.79      2.16 o 
   2   4  15      101.99       92.71      5.93 o 
   3   4  15       12.08       11.86      2.27 o 
   4   4  15       35.43       35.08      3.39 o 
   5   4  15        2.51        0.51      2.16 o 
   6   4  15       13.54       21.22      4.07 o 
  -6   5  15        9.01       10.50      4.40 o 
  -5   5  15        2.11        2.37      3.05 o 
  -4   5  15        4.40        4.40      3.39 o 
  -3   5  15        3.72        1.79      1.63 o 
  -2   5  15       14.12        7.07      1.87 o 
  -1   5  15        3.75        4.74      1.63 o 
   0   5  15      201.70      166.05      5.39 o 
   1   5  15        3.75        3.79      4.07 o 
   2   5  15       14.17        9.81      2.03 o 
   3   5  15        3.72        2.37      1.92 o 
   4   5  15        4.37        3.91      2.03 o 
   5   5  15        2.12        3.24      4.40 o 
   6   5  15        9.01       11.01      2.87 o 
  -5   6  15        0.95        0.00      3.05 o 
  -4   6  15        9.63       13.55      3.73 o 
  -3   6  15        3.59        4.40      3.05 o 
  -2   6  15       19.61       21.01      3.73 o 
  -1   6  15        8.13        8.87      1.78 o 
   0   6  15       16.16       11.11      1.74 o 
   1   6  15        8.13        7.36      2.54 o 
   2   6  15       19.57       18.96      2.36 o 
   3   6  15        3.62        4.84      2.03 o 
   4   6  15        9.61        5.90      2.27 o 
   5   6  15        0.95        0.85      2.16 o 
  -5   7  15        2.27        0.34      3.05 o 
  -4   7  15        0.64       -2.03      2.37 o 
  -3   7  15        4.46        5.42      2.71 o 
  -2   7  15        2.52        3.05      2.71 o 
  -1   7  15       19.50       21.68      3.73 o 
   0   7  15        2.33        7.24      2.19 o 
   1   7  15       19.43       25.70      2.51 o 
   2   7  15        2.51        3.88      1.78 o 
   3   7  15        4.44        5.76      2.88 o 
   4   7  15        0.64       -0.68      1.92 o 
   5   7  15        2.28       -1.92      1.92 o 
  -5   8  15        1.88        2.03      3.39 o 
  -4   8  15        2.71       -1.36      2.71 o 
  -3   8  15        1.37        1.36      2.71 o 
  -2   8  15        1.26        5.08      2.71 o 
  -1   8  15        0.53       -2.37      2.37 o 
   0   8  15        2.43        4.97      1.78 o 
   1   8  15        0.53        1.02      1.69 o 
   2   8  15        1.26        0.99      1.78 o 
   3   8  15        1.36       -1.54      1.54 o 
   4   8  15        2.70        2.45      2.03 o 
   5   8  15        1.88        5.76      2.40 o 
  -5   9  15        1.67        5.76      3.73 o 
  -4   9  15        1.57       -2.03      2.71 o 
  -3   9  15       10.11       19.65      4.07 o 
  -2   9  15        1.87        5.08      3.05 o 
  -1   9  15       13.37       15.25      3.39 o 
   0   9  15       13.56       14.42      2.27 o 
   1   9  15       13.41       11.66      2.27 o 
   2   9  15        1.89       -1.04      1.78 o 
   3   9  15       10.09        6.44      3.39 o 
   4   9  15        1.55       -0.96      2.03 o 
   5   9  15        1.66        2.88      2.64 o 
  -4  10  15        1.38        2.37      3.05 o 
  -3  10  15        2.50        1.69      3.05 o 
  -2  10  15        4.58        2.71      3.05 o 
  -1  10  15        5.59        3.73      3.05 o 
   0  10  15        0.89        3.39      1.92 o 
   1  10  15        5.58        6.47      2.12 o 
   2  10  15        4.54        3.73      2.16 o 
   3  10  15        2.51        0.85      2.20 o 
   4  10  15        1.40        3.41      2.36 o 
  -4  11  15       15.03       20.67      4.74 o 
  -3  11  15       13.02       21.68      4.40 o 
  -2  11  15        6.71        8.13      3.39 o 
  -1  11  15        4.30        6.44      3.05 o 
   0  11  15       30.13       34.90      3.11 o 
   1  11  15        4.30        6.78      2.16 o 
   2  11  15        6.74        8.67      2.27 o 
   3  11  15       13.01       18.36      3.39 o 
   4  11  15       14.99       20.42      3.09 o 
  -3  12  15        4.30        7.11      3.73 o 
  -2  12  15       10.36       10.50      3.73 o 
  -1  12  15       16.55       17.62      3.73 o 
   0  12  15       12.44       16.30      4.74 o 
   1  12  15       16.53       21.74      2.87 o 
   2  12  15       10.28       14.46      4.74 o 
   3  12  15        4.31        1.36      3.22 o 
  -2  13  15       14.44       27.10      4.74 o 
  -1  13  15       30.55       38.62      4.74 o 
   0  13  15        2.43        3.56      2.16 o 
   1  13  15       30.62       33.32      5.42 o 
   2  13  15       14.44       19.00      6.27 o 
   3  13  15        8.18       13.89      4.40 o 
  -1  14  15        3.79        8.81      3.39 o 
   0  14  15        0.24        0.59      2.27 o 
   1  14  15        3.78        5.42      2.40 o 
   0   0  16        4.18        4.74      2.37 o 
   1   0  16       25.19       25.77      2.64 o 
   2   0  16        1.00        0.34      1.54 o 
   3   0  16        5.39        4.82      2.03 o 
   4   0  16        0.35       -0.51      1.92 o 
   5   0  16        5.15        4.91      2.54 o 
   6   0  16        1.36       -2.00      2.88 o 
  -6   1  16        1.39       -1.69      3.05 o 
  -5   1  16        4.58        5.96      2.36 o 
  -4   1  16        3.09        4.29      2.54 o 
  -3   1  16        6.05        3.73      1.92 o 
  -2   1  16        1.58        2.03      1.68 o 
  -1   1  16       29.15       24.68      3.22 o 
   0   1  16        4.69        8.52      2.71 o 
   1   1  16       29.16       27.50      4.24 o 
   2   1  16        1.59        3.37      2.88 o 
   3   1  16        6.05        6.34      2.03 o 
   4   1  16        3.10        6.92      2.27 o 
   5   1  16        4.58        4.31      4.24 o 
   6   1  16        1.39        0.00      3.05 o 
  -5   2  16        2.01        1.02      3.05 o 
  -4   2  16        2.72        3.09      2.03 o 
  -3   2  16        0.14       -1.15      1.69 o 
  -2   2  16        0.81        0.86      2.03 o 
  -1   2  16        9.57        8.30      1.92 o 
   0   2  16        0.90        0.10      1.54 o 
   1   2  16        9.53        8.44      2.03 o 
   2   2  16        0.80        0.73      1.54 o 
   3   2  16        0.13       -1.23      4.40 o 
   4   2  16        2.71        6.76      2.27 o 
   5   2  16        2.01       -2.03      2.03 o 
  -5   3  16        4.50       -2.33      2.37 o 
  -4   3  16        0.72       -2.76      3.22 o 
  -3   3  16        3.29        3.22      1.92 o 
  -2   3  16        7.82        9.93      2.37 o 
  -1   3  16        6.37        3.73      1.68 o 
   0   3  16       13.84       14.42      2.03 o 
   1   3  16        6.41        8.32      2.20 o 
   2   3  16        7.78        9.83      2.16 o 
   3   3  16        3.29        4.40      1.92 o 
   4   3  16        0.71       -0.46      2.03 o 
   5   3  16        4.54        3.22      2.40 o 
  -5   4  16        0.25        1.02      3.39 o 
  -4   4  16        0.84        0.89      1.87 o 
  -3   4  16        5.98        9.22      2.03 o 
  -2   4  16        4.76        2.88      1.68 o 
  -1   4  16        7.89        6.93      2.20 o 
   0   4  16        2.42        2.03      1.44 o 
   1   4  16        7.86       11.34      2.16 o 
   2   4  16        4.76        4.24      1.92 o 
   3   4  16        5.97        6.74      2.27 o 
   4   4  16        0.85        0.36      2.54 o 
   5   4  16        0.26        0.17      2.40 o 
  -5   5  16        0.62        5.08      3.73 o 
  -4   5  16       12.29       14.23      4.07 o 
  -3   5  16        5.12        7.11      3.05 o 
  -2   5  16       18.55       19.79      2.36 o 
  -1   5  16        1.98        3.66      1.78 o 
   0   5  16       21.99       23.92      2.51 o 
   1   5  16        2.00        0.86      1.54 o 
   2   5  16       18.53       14.91      2.40 o 
   3   5  16        5.09        5.50      2.37 o 
   4   5  16       12.29        8.04      5.42 o 
   5   5  16        0.63        0.85      2.40 o 
  -5   6  16        0.63       -2.71      3.39 o 
  -4   6  16        4.67        6.44      3.39 o 
  -3   6  16        1.98        2.03      2.37 o 
  -2   6  16       17.42       18.63      3.73 o 
  -1   6  16        7.62        5.22      1.78 o 
   0   6  16        8.63        7.67      1.87 o 
   1   6  16        7.69       10.21      1.92 o 
   2   6  16       17.33       17.45      2.40 o 
   3   6  16        1.98        0.29      1.78 o 
   4   6  16        4.70        3.56      2.16 o 
   5   6  16        0.64        1.32      2.27 o 
  -5   7  16        1.17       -0.34      3.39 o 
  -4   7  16        0.26       -1.69      2.71 o 
  -3   7  16        0.34       -1.36      2.71 o 
  -2   7  16        0.75        7.45      3.39 o 
  -1   7  16        4.58        6.78      3.05 o 
   0   7  16        0.58        3.05      2.71 o 
   1   7  16        4.62        4.87      1.49 o 
   2   7  16        0.77       -0.51      1.86 o 
   3   7  16        0.35       -0.90      1.78 o 
   4   7  16        0.27       -1.00      2.54 o 
   5   7  16        1.18        4.05      2.51 o 
  -4   8  16        1.71        2.71      3.39 o 
  -3   8  16        0.94        0.68      2.71 o 
  -2   8  16        0.15       -0.68      2.71 o 
  -1   8  16        4.47       10.16      3.39 o 
   0   8  16        7.26        5.76      3.05 o 
   1   8  16        4.46        5.24      3.05 o 
   2   8  16        0.15        0.00      2.37 o 
   3   8  16        0.94        0.34      1.92 o 
   4   8  16        1.73        1.19      2.20 o 
  -4   9  16        1.02        3.05      3.39 o 
  -3   9  16        4.99        4.74      3.05 o 
  -2   9  16        2.21        1.69      3.05 o 
  -1   9  16        2.21        1.69      2.71 o 
   0   9  16        0.00       -1.02      2.37 o 
   1   9  16        2.21        1.24      1.78 o 
   2   9  16        2.23       -0.97      1.78 o 
   3   9  16        5.02        5.76      3.39 o 
   4   9  16        1.01       -1.69      3.05 o 
  -4  10  16        3.53        7.45      3.73 o 
  -3  10  16        1.67       -2.71      3.05 o 
  -2  10  16        1.33        2.71      3.05 o 
  -1  10  16        4.97        6.78      3.39 o 
   0  10  16        2.18        1.19      1.92 o 
   1  10  16        4.98        8.06      2.27 o 
   2  10  16        1.29        0.30      2.03 o 
   3  10  16        1.65       -0.34      2.16 o 
   4  10  16        3.55        5.02      2.60 o 
  -3  11  16        5.76        3.73      3.73 o 
  -2  11  16       18.40       30.49      4.74 o 
  -1  11  16        7.59       10.16      3.73 o 
   0  11  16       35.69       52.85      5.42 o 
   1  11  16        7.55       12.38      2.64 o 
   2  11  16       18.41       25.07      3.11 o 
   3  11  16        5.78        8.52      3.90 o 
  -2  12  16       26.55       39.64      5.42 o 
  -1  12  16        1.08       -2.03      2.71 o 
   0  12  16       11.28       16.60      4.07 o 
   1  12  16        1.08        2.37      2.16 o 
   2  12  16       26.59       38.96      3.71 o 
  -1  13  16        2.20        7.45      3.39 o 
   0  13  16       13.19       21.68      4.40 o 
   1  13  16        2.21        1.74      4.57 o 
   1   0  17        0.78        1.52      1.68 o 
   2   0  17        8.60       10.16      2.27 o 
   3   0  17        0.96        1.86      1.92 o 
   4   0  17        0.29       -1.27      2.03 o 
   5   0  17        2.41        3.22      2.40 o 
  -5   1  17        8.08       10.79      2.75 o 
  -4   1  17        2.48        4.57      2.16 o 
  -3   1  17        6.98        5.26      2.27 o 
  -2   1  17        9.14        9.01      2.12 o 
  -1   1  17       27.34       27.79      2.64 o 
   0   1  17        0.13        1.02      3.05 o 
   1   1  17       27.37       26.77      2.75 o 
   2   1  17        9.16       11.26      2.27 o 
   3   1  17        6.98       11.35      2.40 o 
   4   1  17        2.48       -0.74      2.03 o 
   5   1  17        8.07        5.73      2.60 o 
  -5   2  17        0.67        0.00      2.16 o 
  -4   2  17        3.29        6.71      4.07 o 
  -3   2  17        5.49        8.47      2.27 o 
  -2   2  17       12.02       16.79      2.51 o 
  -1   2  17        6.40        9.14      2.16 o 
   0   2  17       18.20       15.95      2.40 o 
   1   2  17        6.33        7.11      1.92 o 
   2   2  17       12.04       17.25      2.51 o 
   3   2  17        5.49        2.88      1.92 o 
   4   2  17        3.29        6.86      2.51 o 
   5   2  17        0.67        2.25      2.88 o 
  -5   3  17        0.96       -2.03      3.22 o 
  -4   3  17        3.09        6.49      2.27 o 
  -3   3  17        1.47       -1.38      1.78 o 
  -2   3  17        2.22        0.73      2.03 o 
  -1   3  17       25.54       28.75      2.75 o 
   0   3  17       12.41       19.44      2.51 o 
   1   3  17       25.55       26.05      2.75 o 
   2   3  17        2.20        6.27      2.16 o 
   3   3  17        1.49        1.26      1.78 o 
   4   3  17        3.08        0.51      2.16 o 
   5   3  17        0.95       -0.68      2.40 o 
  -5   4  17        0.59        1.02      3.05 o 
  -4   4  17        1.01        0.34      3.05 o 
  -3   4  17        2.28        4.86      2.03 o 
  -2   4  17        0.66        1.69      1.68 o 
  -1   4  17        2.27        3.14      1.78 o 
   0   4  17        2.85        3.39      1.78 o 
   1   4  17        2.26        2.94      1.78 o 
   2   4  17        0.66        1.52      1.92 o 
   3   4  17        2.28        2.71      2.16 o 
   4   4  17        1.01        4.12      2.27 o 
   5   4  17        0.60       -2.34      2.54 o 
  -5   5  17        0.07        3.05      3.39 o 
  -4   5  17        0.79        3.05      3.39 o 
  -3   5  17        5.44        5.42      3.39 o 
  -2   5  17        3.32        7.53      2.12 o 
  -1   5  17        0.61        0.31      1.86 o 
   0   5  17        0.04       -1.86      1.86 o 
   1   5  17        0.61       -1.54      1.54 o 
   2   5  17        3.32        8.13      2.16 o 
   3   5  17        5.47        8.58      2.71 o 
   4   5  17        0.79        0.38      2.03 o 
   5   5  17        0.07        0.00      3.39 o 
  -4   6  17        0.30       -1.36      3.05 o 
  -3   6  17        1.91        6.44      3.39 o 
  -2   6  17        2.83        4.40      3.05 o 
  -1   6  17        4.25        3.73      3.05 o 
   0   6  17       12.01       11.49      2.27 o 
   1   6  17        4.28        6.78      1.92 o 
   2   6  17        2.83        6.10      2.16 o 
   3   6  17        1.90       -0.02      1.78 o 
   4   6  17        0.30       -0.06      3.22 o 
  -4   7  17        1.05        3.73      3.39 o 
  -3   7  17        1.08        5.08      3.39 o 
  -2   7  17        1.71       -0.68      2.71 o 
  -1   7  17        1.12        3.73      2.71 o 
   0   7  17       22.84       29.14      4.40 o 
   1   7  17        1.11       -0.85      1.68 o 
   2   7  17        1.70        3.56      1.92 o 
   3   7  17        1.07        2.88      2.88 o 
   4   7  17        1.05        3.24      3.05 o 
  -4   8  17        4.21        5.08      3.73 o 
  -3   8  17        7.25       13.55      4.07 o 
  -2   8  17        1.89        7.45      3.39 o 
  -1   8  17       13.56       12.87      3.73 o 
   0   8  17       19.50       21.34      4.07 o 
   1   8  17       13.55       16.60      2.51 o 
   2   8  17        1.90        7.79      2.40 o 
   3   8  17        7.25        5.76      3.73 o 
   4   8  17        4.22        4.32      2.51 o 
  -3   9  17        2.15        4.07      3.05 o 
  -2   9  17       12.70       26.77      4.40 o 
  -1   9  17        0.40       -2.71      2.71 o 
   0   9  17       11.14       15.25      3.73 o 
   1   9  17        0.40        1.51      3.05 o 
   2   9  17       12.67       23.40      3.22 o 
   3   9  17        2.15        1.36      3.22 o 
  -3  10  17        0.76        5.42      3.73 o 
  -2  10  17        4.60        7.45      3.73 o 
  -1  10  17        1.52        3.39      3.39 o 
   0  10  17        3.85        5.76      3.39 o 
   1  10  17        1.51        2.85      2.27 o 
   2  10  17        4.64        8.81      2.64 o 
   3  10  17        0.76       -0.71      2.27 o 
  -2  11  17       10.48       16.94      4.40 o 
  -1  11  17        0.41       -1.02      3.05 o 
   0  11  17       10.48        7.11      3.73 o 
   1  11  17        0.42       -0.51      2.16 o 
   2  11  17       10.49       18.34      3.90 o 
  -1  12  17        2.19        2.71      3.39 o 
   0  12  17        0.79        2.71      3.05 o 
   1  12  17        2.21        6.02      2.51 o 
   0   0  18        3.07        2.03      2.37 o 
   1   0  18        9.93       11.49      2.27 o 
   2   0  18        2.88        3.27      2.03 o 
   3   0  18        7.55        9.27      3.22 o 
   4   0  18        9.17       12.72      2.85 o 
  -4   1  18        0.00        3.52      2.36 o 
  -3   1  18        0.02        2.88      2.16 o 
  -2   1  18        1.18        1.19      1.92 o 
  -1   1  18        3.34        9.56      2.88 o 
   0   1  18        2.69        0.88      1.78 o 
   1   1  18        3.34        5.25      2.16 o 
   2   1  18        1.16        1.02      1.78 o 
   3   1  18        0.02        0.86      2.03 o 
   4   1  18        0.00       -2.03      2.03 o 
  -4   2  18       14.79       21.46      2.99 o 
  -3   2  18        1.54        0.92      2.03 o 
  -2   2  18        8.96       11.92      3.22 o 
  -1   2  18        0.86        3.56      1.68 o 
   0   2  18        5.75        1.69      1.68 o 
   1   2  18        0.86        2.54      1.92 o 
   2   2  18        8.99       10.44      2.88 o 
   3   2  18        1.55       -2.24      4.40 o 
   4   2  18       14.76       15.69      3.09 o 
  -4   3  18        0.16       -1.81      2.12 o 
  -3   3  18        2.41        0.51      1.92 o 
  -2   3  18        1.10        3.07      1.87 o 
  -1   3  18        1.82        4.68      1.78 o 
   0   3  18        0.09       -1.33      4.07 o 
   1   3  18        1.81        4.50      4.07 o 
   2   3  18        1.11        2.80      2.03 o 
   3   3  18        2.41        2.01      2.03 o 
   4   3  18        0.16        0.64      2.27 o 
  -4   4  18        2.18        2.71      3.39 o 
  -3   4  18        1.63        3.58      3.05 o 
  -2   4  18        3.25        5.10      3.73 o 
  -1   4  18        0.06       -0.68      1.68 o 
   0   4  18        0.08        0.18      2.37 o 
   1   4  18        0.06       -1.38      1.78 o 
   2   4  18        3.25        7.51      2.27 o 
   3   4  18        1.64        1.41      2.27 o 
   4   4  18        2.20        1.02      2.71 o 
  -4   5  18        0.70       -2.71      2.71 o 
  -3   5  18        0.94        1.36      3.39 o 
  -2   5  18        5.72       10.16      3.39 o 
  -1   5  18        7.27        7.65      2.27 o 
   0   5  18        4.61        4.56      2.03 o 
   1   5  18        7.23        8.92      2.27 o 
   2   5  18        5.73        6.70      2.27 o 
   3   5  18        0.94        0.44      2.03 o 
   4   5  18        0.69        0.07      2.27 o 
  -4   6  18        3.77        7.79      3.73 o 
  -3   6  18        4.70        3.73      3.73 o 
  -2   6  18        4.22        5.76      3.39 o 
  -1   6  18        3.42        0.68      2.71 o 
   0   6  18        0.41        1.19      1.68 o 
   1   6  18        3.42        3.18      1.87 o 
   2   6  18        4.22        3.20      4.74 o 
   3   6  18        4.69        0.98      2.03 o 
   4   6  18        3.79        3.42      2.51 o 
  -3   7  18        0.55       -2.03      3.05 o 
  -2   7  18        3.11        5.42      3.73 o 
  -1   7  18        1.09        9.83      3.73 o 
   0   7  18        0.09        0.68      3.05 o 
   1   7  18        1.09        2.63      2.03 o 
   2   7  18        3.09        6.79      2.36 o 
   3   7  18        0.54       -0.51      2.16 o 
  -3   8  18        0.65       -1.69      3.05 o 
  -2   8  18        8.66       15.25      4.40 o 
  -1   8  18       10.00        8.81      3.73 o 
   0   8  18        0.50       -2.03      3.05 o 
   1   8  18       10.00       12.14      2.51 o 
   2   8  18        8.68       13.42      2.75 o 
   3   8  18        0.65       -3.05      3.05 o 
  -2   9  18        4.46        6.78      3.73 o 
  -1   9  18       10.15        8.47      3.73 o 
   0   9  18       13.76       22.02      4.40 o 
   1   9  18       10.15       10.17      2.60 o 
   2   9  18        4.45        9.15      2.64 o 
  -1  10  18        2.43       -0.34      2.71 o 
   0  10  18        0.02        2.37      3.39 o 
   1  10  18        2.43        5.76      3.73 o 
   2  10  18        1.73       -0.68      3.05 o 
   1   0  19        4.66        2.54      2.16 o 
   2   0  19       13.79       22.02      2.99 o 
   3   0  19       15.82       16.01      2.99 o 
   4   0  19       10.80       14.93      2.99 o 
  -4   1  19        4.53       11.09      2.85 o 
  -3   1  19       21.66       22.07      3.09 o 
  -2   1  19       13.62       16.82      2.69 o 
  -1   1  19        1.30        2.03      2.16 o 
   0   1  19       27.87       27.82      3.11 o 
   1   1  19        1.31        4.24      3.05 o 
   2   1  19       13.60       15.36      3.05 o 
   3   1  19       21.64       32.55      3.57 o 
   4   1  19        4.53        9.87      2.99 o 
  -3   2  19        3.61        6.18      2.36 o 
  -2   2  19        6.59        6.76      2.36 o 
  -1   2  19        2.44        2.99      5.59 o 
   0   2  19        0.68        2.96      1.87 o 
   1   2  19        2.43        4.91      2.16 o 
   2   2  19        6.59        8.36      2.51 o 
   3   2  19        3.59        3.76      2.60 o 
  -3   3  19        9.84       15.84      2.76 o 
  -2   3  19        0.11       -0.30      2.37 o 
  -1   3  19        0.92        3.77      2.20 o 
   0   3  19       17.30       21.38      2.75 o 
   1   3  19        0.93        0.96      2.03 o 
   2   3  19        0.10        0.94      2.03 o 
   3   3  19        9.84       13.41      2.85 o 
  -3   4  19        0.27        0.68      3.05 o 
  -2   4  19        5.35        4.29      2.12 o 
  -1   4  19        0.29        1.15      1.78 o 
   0   4  19        1.97       -0.41      3.56 o 
   1   4  19        0.29        0.17      1.92 o 
   2   4  19        5.36        2.88      2.16 o 
   3   4  19        0.27        0.59      2.27 o 
  -3   5  19        0.50        0.00      3.39 o 
  -2   5  19        5.00        6.44      3.39 o 
  -1   5  19        0.63        5.20      2.12 o 
   0   5  19        6.11        9.81      2.51 o 
   1   5  19        0.63        1.83      2.03 o 
   2   5  19        4.95        4.87      2.27 o 
   3   5  19        0.50        2.50      2.27 o 
  -3   6  19        1.37        0.34      3.05 o 
  -2   6  19       13.50       19.99      4.74 o 
  -1   6  19        3.59        4.74      3.39 o 
   0   6  19       41.61       53.53      5.42 o 
   1   6  19        3.59        7.11      2.40 o 
   2   6  19       13.49       19.80      4.74 o 
   3   6  19        1.37        0.00      2.40 o 
  -2   7  19        7.95        8.13      4.07 o 
  -1   7  19        4.73        8.47      3.73 o 
   0   7  19       10.16       11.52      3.73 o 
   1   7  19        4.73        8.13      3.73 o 
   2   7  19        7.95       10.16      3.73 o 
  -1   8  19        0.77        0.68      3.05 o 
   0   8  19        0.85        6.44      3.39 o 
   1   8  19        0.78        3.39      3.39 o 
   2   8  19       22.88       34.22      5.08 o 
   0   9  19       15.03       26.09      4.74 o 
   0   0  20       58.79       76.91      6.44 o 
   1   0  20        0.01        3.28      5.25 o 
   2   0  20        2.67        1.02      2.40 o 
   3   0  20        1.26        1.82      2.60 o 
  -3   1  20        3.07       14.91      4.40 o 
  -2   1  20       40.92       55.00      4.19 o 
  -1   1  20        0.91       -1.52      3.22 o 
   0   1  20        0.11        4.51      4.40 o 
   1   1  20        0.91        1.69      2.40 o 
   2   1  20       40.95       55.22      4.19 o 
   3   1  20        3.07        4.40      4.07 o 
  -2   2  20        8.12       10.74      2.64 o 
  -1   2  20        0.22        1.86      2.16 o 
   0   2  20       12.06       14.41      3.73 o 
   1   2  20        0.22       -0.17      2.54 o 
   2   2  20        8.12        8.13      2.64 o 
  -2   3  20        1.18        0.49      2.12 o 
  -1   3  20        1.20       -0.17      2.20 o 
   0   3  20        1.89        3.64      2.27 o 
   1   3  20        1.21       -0.04      2.03 o 
   2   3  20        1.18        1.60      2.27 o 
  -2   4  20        1.72        3.39      3.05 o 
  -1   4  20        0.99        2.37      2.12 o 
   0   4  20        0.00        2.51      2.03 o 
   1   4  20        0.99        4.80      2.27 o 
   2   4  20        1.71        1.63      4.07 o 
  -2   5  20        3.46        5.08      3.73 o 
  -1   5  20        9.88       13.55      4.07 o 
   0   5  20        0.04       -1.81      2.03 o 
   1   5  20        9.89       10.50      2.64 o 
   2   5  20        3.48        4.81      2.51 o 
  -1   6  20        4.52        8.13      3.39 o 
   0   6  20        3.11        5.42      3.73 o 
   1   6  20        4.51        4.74      3.39 o 
   1   0  21        4.81       10.83      3.39 o 
  -1   1  21        6.15        9.80      3.56 o 
   0   1  21       16.51       26.78      3.35 o 
   1   1  21        6.16        6.44      2.75 o 
   0   2  21        3.15        4.74      2.40 o 
                                                 
